# Supplementary material for: Early-Life Exposure of Pigs to Topsoil Alters miRNA and mRNA Expression in Peripheral Blood Mononuclear Cells
Source: Front Genet. 2022 Aug 23;13:886875. doi: 10.3389/fgene.2022.886875 (PMC9445269; doi:10.3389/fgene.2022.886875)
Supplement: Supplementary file 1 [file Presentation1.zip › Supplementary Tables.xlsx]

## Sheet: Key
Explanation of all Supplemental Data file results
Table	Description of Analysis
S1	Phenotype description and summary of total alignment statistics and read counts of the 36 mRNA samples. Phenotypica descriptions includes age (day of blood collection), sex, lane of sequencing, RNA quality indicator (RQI), parity of sow and weight gain (weight of day 11 subtracted from weight day 56).
S2	Phenotype description and summary of total alignment statistics and read counts of the 39 miRNA samples. Phenotypica descriptions includes age (day of blood collection), RNA quality indicator (RQI), parity of sow, size of litter and weight gain (weight of day 11 subtracted from weight day 56).
S3	Differential expression results of 138 genes (mRNA) with the expression varying in three time points according to the exposure or not to dirt. Table shows gene ID, effect, p-value, q-value, module of co-expression in control and dirt groups (hub genes have * ) and gene symbol.
S4	Differential expression results of 21 miRNAs with the expression varying in three time points according to the exposure or not to dirt. Table shows miRNA ID, miRNA mature sequence ID, the effect analyzed, p-value, q-value and gene symbol.
S5	Enrichment analysis of Biological process Go Terms enriched for the 109 differentially expressed genes that had human orthologues.
S6	Enrichment analysis results for miRNA predicted pathways from the DIANA-mirPath v3.0 predictions of KEGG pathways.
S7	Enrichment analysis of Biological process Go Terms enriched for the miRNA:mRNA correlated modules.
Note1: Black text corresponds to mRNA gene results and red text corresponds to miRNA results
Note2: Additional annotation of files are presented at the top of select supplemental tables.

## Sheet: Table S1
Pig	Age	Sex	Lane	RQI	Parity	Weight Gain (Kg)	Input reads	Uniquelly Mapped reads	Mapping efficiency
Control_01	d11	M	B	8.4	0	41.15	27255334	13793256	0.5061
Control_02	d11	F	A	8.8	0	50	31729717	15952907	0.5028
Control_03	d11	M	C	9.4	2	35.6	27663424	15224910	0.5504
Control_04	d11	M	A	9.1	3	38.5	28524098	10951017	0.3839
Control_05	d11	F	C	9.3	4	43.55	30954355	15240935	0.4924
Control_06	d11	F	B	9.5	3	42.45	25969096	10661605	0.4105
Control_01	d20	M	B	9.3	0	41.15	29269123	11946187	0.4081
Control_02	d20	F	A	5.1	0	50	30315812	14324771	0.4725
Control_03	d20	M	C	9.3	2	35.6	26630295	10754417	0.4038
Control_04	d20	M	A	9.1	3	38.5	26656288	10244159	0.3843
Control_05	d20	F	C	9.7	4	43.55	28051075	14890005	0.5308
Control_06	d20	F	B	9.2	3	42.45	26966820	10662739	0.3954
Control_01	d56	M	B	9.8	0	41.15	28105366	23432199	0.8337
Control_02	d56	F	A	9.8	0	50	32816246	24454398	0.7452
Control_03	d56	M	C	9.8	2	35.6	25524955	19325131	0.7571
Control_04	d56	M	A	9.8	3	38.5	32544120	21938479	0.6741
Control_05	d56	F	C	8.8	4	43.55	27072143	20514987	0.7578
Control_06	d56	F	B	9.3	3	42.45	27607270	22691329	0.8219
Topsoil_01	d11	F	A	8.8	4	48.7	24219869	11362845	0.4692
Topsoil_02	d11	F	C	9.5	0	30.6	29910667	15659926	0.5236
Topsoil_03	d11	F	B	9.6	3	50.25	29063965	15287789	0.526
Topsoil_04	d11	M	B	9.4	3	60.65	25368078	10758300	0.4241
Topsoil_05	d11	M	A	9.5	4	41.6	27555204	12696298	0.4608
Topsoil_06	d11	M	C	7.9	.	39.85	38872447	16098255	0.4141
Topsoil_01	d20	F	A	9.3	4	48.7	25878062	14802190	0.572
Topsoil_02	d20	F	C	8.5	0	30.6	30320052	15839751	0.5224
Topsoil_03	d20	F	B	7.4	3	50.25	24942484	14104294	0.5655
Topsoil_04	d20	M	B	9.5	3	60.65	31210951	14130430	0.4527
Topsoil_05	d20	M	A	9.5	4	41.6	28827463	14548533	0.5047
Topsoil_06	d20	M	C	9.5	.	39.85	27090636	12783201	0.4719
Topsoil_01	d56	F	A	9.6	4	48.7	27371913	20081147	0.7336
Topsoil_02	d56	F	C	8.5	0	30.6	30236672	22194521	0.734
Topsoil_03	d56	F	B	9.8	3	50.25	32054317	27278621	0.851
Topsoil_04	d56	M	B	9.7	3	60.65	34889559	27622181	0.7917
Topsoil_05	d56	M	A	9.6	4	41.6	28262100	24014733	0.8497
Topsoil_06	d56	M	C	8.2	.	39.85	26887773	20139951	0.749

## Sheet: Table S2
Pig	Age	Sex	RQI	Parity	Size of litter	Weight Gain (Kg)	Mapped reads by mirDeep2
Control_01	d11	M	9.3	0	1	45.958	22993046
Control_01	d20	M	9.7	0	1	45.958	17910367
Control_01	d56	M	9.9	0	1	45.958	14144175
Control_02	d11	M	8.4	0	17	41.15	22345280
Control_02	d20	M	9.3	0	17	41.15	23239771
Control_02	d56	M	9.8	0	17	41.15	15947056
Control_03	d11	F	9.5	0	3	40.34	22206713
Control_03	d20	F	9.4	0	3	40.34	25360882
Control_03	d56	F	9.8	0	3	40.34	19723926
Control_04	d11	M	9.4	2	5	35.6	13087926
Control_04	d20	M	9.3	2	5	35.6	26352010
Control_04	d56	M	9.8	2	5	35.6	16679436
Control_05	d11	M	9.1	3	12	38.5	21371659
Control_05	d20	M	9.1	3	12	38.5	18967844
Control_05	d56	M	9.8	3	12	38.5	15086431
Control_06	d11	F	9.3	4	13	43.55	24774075
Control_06	d20	F	9.7	4	13	43.55	20204511
Control_06	d56	F	8.8	4	13	43.55	19836720
Control_07	d11	F	9.5	3	7	42.45	20706592
Control_07	d20	F	9.2	3	7	42.45	16760725
Control_07	d56	F	9.3	3	7	42.45	2909199
Control_08	d11	F	8.6	1	10	54.34	17127007
Control_08	d20	F	8.5	1	10	54.34	14942487
Control_08	d56	F	9.5	1	10	54.34	13320158
Topsoil_01	d11	F	8.8	4	15	48.7	24506687
Topsoil_01	d20	F	9.3	4	15	48.7	24617817
Topsoil_01	d56	F	9.6	4	15	48.7	13667223
Topsoil_02	d11	F	9.5	0	10	30.6	26332858
Topsoil_02	d20	F	8.5	0	10	30.6	19386761
Topsoil_02	d56	F	8.5	0	10	30.6	11505323
Topsoil_03	d11	F	9.6	3	15	50.25	22129266
Topsoil_03	d20	F	7.4	3	15	50.25	25486437
Topsoil_03	d56	F	9.8	3	15	50.25	9959916
Topsoil_04	d11	M	9.4	3	17	60.65	22122799
Topsoil_04	d20	M	9.5	3	17	60.65	25278631
Topsoil_04	d56	M	9.7	3	17	60.65	9273687
Topsoil_05	d11	M	9.5	4	10	41.6	17435351
Topsoil_05	d20	M	9.5	4	10	41.6	24242118
Topsoil_05	d56	M	9.6	4	10	41.6	9606865

## Sheet: Table S3
Differential expression results of 138 genes comparing dirt to control for the treatment x age interaction. Table shows gene ID, effect, p-value, q-value, module of co-expression in control and dirt groups for gene/mRNA data (hub genes have * ) and gene symbol.
ENS.G_IDs	Effect	p	q.value	control module (* = hub gene)	dirt module (*= hub gene)	Gene Symbol
ENSSSCG00000036124	Trt*Age	0.00100759	0.0925537	blue*	antiquewhite2	novel gene
ENSSSCG00000024285	Trt*Age	0.000929775	0.0918206	green	bisque4	DLG4
ENSSSCG00000031441	Trt*Age	0.000708705	0.0845868	paleturquoise	bisque4	GRAMD4
ENSSSCG00000036689	Trt*Age	0.000976395	0.0925537	blue	black	novel gene
ENSSSCG00000010313	Trt*Age	0.001382	0.0968563	brown*	black	VCL
ENSSSCG00000032082	Trt*Age	0.000471592	0.076063	brown	black	BMP8A
ENSSSCG00000016266	Trt*Age	0.00130297	0.095411	darkturquoise	black*	CAB39
ENSSSCG00000028536	Trt*Age	0.000348457	0.0755664	darkturquoise*	black*	LHFPL2
ENSSSCG00000012411	Trt*Age	9.37e-06	0.0257979	lightgreen*	black	PHKA1
ENSSSCG00000006641	Trt*Age	0.00142406	0.0968563	magenta	black*	PRUNE1
ENSSSCG00000016052	Trt*Age	1.83745e-05	0.0257979	magenta	black	MFSD6
ENSSSCG00000035243	Trt*Age	0.000628676	0.0805035	magenta	black	RAB27B
ENSSSCG00000040013	Trt*Age	0.000173479	0.0649987	magenta	black	MTUS1
ENSSSCG00000004322	Trt*Age	0.00102056	0.0925537	plum2*	black	ANKRD6
ENSSSCG00000004705	Trt*Age	0.000273877	0.0699137	plum2	black	MAP1A
ENSSSCG00000017169	Trt*Age	0.000493908	0.076063	plum2	black*	SEC14L1
ENSSSCG00000017306	Trt*Age	0.00130981	0.095411	plum2	black*	ITGB3
ENSSSCG00000020666	Trt*Age	0.000368426	0.0755664	plum2	black	EHD4
ENSSSCG00000020720	Trt*Age	0.000543738	0.0787048	plum2	black	MRVI1
ENSSSCG00000034213	Trt*Age	0.000774091	0.0869464	plum2	black	ACER2
ENSSSCG00000039290	Trt*Age	7.17913e-05	0.049692	plum2	black	MTPN
ENSSSCG00000007470	Trt*Age	0.000836619	0.0915288	royalblue	black	RIPOR3
ENSSSCG00000011867	Trt*Age	6.03088e-05	0.0461858	royalblue	black*	MYLK
ENSSSCG00000012363	Trt*Age	0.000435936	0.076063	royalblue	black	HEPH
ENSSSCG00000012484	Trt*Age	0.000469041	0.076063	royalblue	black*	SYTL4
ENSSSCG00000014259	Trt*Age	0.000632773	0.0805035	royalblue	black	ADAMTS19
ENSSSCG00000016535	Trt*Age	0.00153998	0.0968563	royalblue	black	CALD1
ENSSSCG00000016992	Trt*Age	0.000409392	0.076063	royalblue*	black	NEURL1B
ENSSSCG00000017797	Trt*Age	0.000493898	0.076063	royalblue	black	SLC6A4
ENSSSCG00000022676	Trt*Age	0.000662136	0.0820274	royalblue	black	OPHN1
ENSSSCG00000024310	Trt*Age	0.000551229	0.0787048	royalblue	black	F13A1
ENSSSCG00000025698	Trt*Age	0.000514729	0.0774304	royalblue	black	SERPINE1
ENSSSCG00000026365	Trt*Age	0.00110186	0.0926569	royalblue	black	novel gene
ENSSSCG00000027157	Trt*Age	0.000347572	0.0755664	royalblue	black	SLC40A1
ENSSSCG00000031866	Trt*Age	0.000569939	0.0800199	royalblue	black	Timp3
ENSSSCG00000031901	Trt*Age	0.000239372	0.0672161	royalblue	black	PAPSS1
ENSSSCG00000032015	Trt*Age	0.0012556	0.095411	royalblue	black	SH3BGRL2
ENSSSCG00000026697	Trt*Age	0.00113993	0.0932312	salmon2	black	UHRF1BP1L
ENSSSCG00000005249	Trt*Age	0.00142581	0.0968563	turquoise	black*	FAM189A2
ENSSSCG00000007100	Trt*Age	0.000377902	0.0755664	yellow	black	SLC24A3
ENSSSCG00000010620	Trt*Age	0.000105482	0.0553847	yellow	black	XPNPEP1
ENSSSCG00000012780	Trt*Age	0.000110383	0.0553847	yellow	black	PLXNB3
ENSSSCG00000000175	Trt*Age	0.000388217	0.0755664		black	ADCY6
ENSSSCG00000038557	Trt*Age	7.86654e-05	0.049692	blue	blue	novel gene
ENSSSCG00000033960	Trt*Age	0.00111576	0.0926569	turquoise	blue	Tox4 (mouse)
ENSSSCG00000007649	Trt*Age	0.000929686	0.0918206	lavenderblush3	blue2	GPC2
ENSSSCG00000000274	Trt*Age	0.00145126	0.0968563	blue*	blue3*	PCBP2
ENSSSCG00000003672	Trt*Age	0.000863427	0.0918206	darkmagenta*	brown	CAP1
ENSSSCG00000026596	Trt*Age	0.00108483	0.0925537	green	brown*	SYNRG
ENSSSCG00000006835	Trt*Age	0.000197066	0.0649987	turquoise	brown1	SARS
ENSSSCG00000004415	Trt*Age	0.00107535	0.0925537	turquoise*	brown2	novel gene
ENSSSCG00000011609	Trt*Age	0.00145309	0.0968563	brown	brown4	FBLN2
ENSSSCG00000017578	Trt*Age	0.00125405	0.095411	brown	brown4	ITGA3
ENSSSCG00000013073	Trt*Age	0.00144984	0.0968563	darkolivegreen	brown4	FADS3
ENSSSCG00000005291	Trt*Age	0.000893269	0.0918206	brown*	coral1	TLE1
ENSSSCG00000008943	Trt*Age	0.000148397	0.0646828	brown	coral1	SLC4A4
ENSSSCG00000034219	Trt*Age	0.000441241	0.076063	green	coral1	TRBV30
ENSSSCG00000009381	Trt*Age	0.00129531	0.095411	yellow	cyan*	ALG11
ENSSSCG00000016677	Trt*Age	0.000487796	0.076063	turquoise	darkgreen	GARS
ENSSSCG00000002859	Trt*Age	2.64713e-05	0.0318565	green	darkolivegreen	ANKRD27
ENSSSCG00000034788	Trt*Age	0.000901963	0.0918206	blue	darkorange	novel gene
ENSSSCG00000036483	Trt*Age	0.000593693	0.0800208	blue	darkorange*	PSMD9
ENSSSCG00000009853	Trt*Age	0.00131382	0.095411	brown	darkred	WSB2
ENSSSCG00000038068	Trt*Age	1.54117e-05	0.0257979	plum1	deeppink	novel gene
ENSSSCG00000002963	Trt*Age	0.000892669	0.0918206	blue	green	EIF3K
ENSSSCG00000003201	Trt*Age	1.83251e-05	0.0257979	blue	green	ATF5
ENSSSCG00000006016	Trt*Age	0.00154057	0.0968563	blue	green	EIF3H
ENSSSCG00000011952	Trt*Age	0.00159235	0.0979125	blue	green	novel gene
ENSSSCG00000016571	Trt*Age	0.000945396	0.0918206	blue	green	novel gene
ENSSSCG00000016735	Trt*Age	0.00156469	0.0972895	blue	green*	pseudogene
ENSSSCG00000023130	Trt*Age	0.000111768	0.0553847	blue	green	ASCC1
ENSSSCG00000027358	Trt*Age	0.00149186	0.0968563	blue	green	RPS17
ENSSSCG00000033630	Trt*Age	0.000981738	0.0925537	blue	green	novel gene
ENSSSCG00000034040	Trt*Age	0.000598443	0.0800208	blue*	green*	TMEM11
ENSSSCG00000036014	Trt*Age	0.000589317	0.0800208	blue*	green*	RPLP0
ENSSSCG00000037741	Trt*Age	0.0010517	0.0925537	blue	green	novel gene
ENSSSCG00000039827	Trt*Age	0.000712919	0.0845868	blue	green	novel gene
ENSSSCG00000040470	Trt*Age	0.00107412	0.0925537	blue	green	RPS20
ENSSSCG00000034723	Trt*Age	0.00149964	0.0968563	turquoise	green	PYCR1
ENSSSCG00000037728	Trt*Age	0.000640278	0.0805035	blue	lightblue4	ANAPC16
ENSSSCG00000034940	Trt*Age	0.00036842	0.0755664	yellow	lightcoral	IFN-delta-9
ENSSSCG00000009138	Trt*Age	0.00135629	0.0968257	tan	lightpink4	CFI
ENSSSCG00000007982	Trt*Age	0.00134345	0.0967288	blue	lightsteelblue	MPG
ENSSSCG00000012841	Trt*Age	0.00151834	0.0968563	turquoise	lightsteelblue	PNPLA2
ENSSSCG00000007512	Trt*Age	0.000769932	0.0869464	brown	magenta	novel gene
ENSSSCG00000034871	Trt*Age	4.24e-06	0.017859	blue	orangered4	novel gene
ENSSSCG00000017310	Trt*Age	0.00101125	0.0925537	purple*	palevioletred3	KANSL1
ENSSSCG00000015525	Trt*Age	0.00118747	0.0943707	skyblue	purple*	TOR3A
ENSSSCG00000023247	Trt*Age	0.00105786	0.0925537	turquoise*	purple	OPTN
ENSSSCG00000008572	Trt*Age	3.43989e-05	0.0352188	blue	red	GAREM2
ENSSSCG00000035142	Trt*Age	0.000314597	0.0755664	magenta4	red	zinc finger protein 525-like
ENSSSCG00000002516	Trt*Age	0.00118019	0.0943707	mediumpurple1*	red	WARS
ENSSSCG00000015872	Trt*Age	0.00154068	0.0968563	brown	skyblue	GPD2
ENSSSCG00000005317	Trt*Age	0.0001824	0.0649987	indianred4	skyblue	TLN1
ENSSSCG00000006289	Trt*Age	0.000208328	0.0649987	plum2	skyblue	F5
ENSSSCG00000012157	Trt*Age	0.00049661	0.076063	tan	skyblue	PHKA2
ENSSSCG00000023709	Trt*Age	0.000265929	0.0699137	yellow	skyblue	PTPRJ
ENSSSCG00000039581	Trt*Age	1.95e-06	0.0164269	salmon	skyblue3*	novel gene
ENSSSCG00000000207	Trt*Age	0.000904078	0.0918206	blue	turquoise	novel gene
ENSSSCG00000010553	Trt*Age	0.000253938	0.069006	blue	turquoise	novel gene
ENSSSCG00000033673	Trt*Age	0.00118088	0.0943707	blue	turquoise	SLC25A6
ENSSSCG00000008147	Trt*Age	0.000487791	0.076063	brown	turquoise	FHL2
ENSSSCG00000017727	Trt*Age	0.000238222	0.0672161	brown	turquoise	TMEM98
ENSSSCG00000027063	Trt*Age	0.00108286	0.0925537	brown	turquoise	DPY19L1
ENSSSCG00000011147	Trt*Age	0.000238884	0.0672161	indianred4	turquoise	AKR1C3
ENSSSCG00000015894	Trt*Age	0.000208309	0.0649987	lightgreen	turquoise	DPP4
ENSSSCG00000013119	Trt*Age	0.000705854	0.0845868	mediumpurple2*	turquoise	STX3**
ENSSSCG00000000622	Trt*Age	0.000940702	0.0918206	turquoise*	turquoise*	novel gene
ENSSSCG00000001489	Trt*Age	0.000201659	0.0649987	turquoise*	turquoise*	novel gene
ENSSSCG00000003153	Trt*Age	0.00150336	0.0968563	turquoise	turquoise*	FTL
ENSSSCG00000003154	Trt*Age	0.00044033	0.076063	turquoise	turquoise	GYS1
ENSSSCG00000010742	Trt*Age	0.000361675	0.0755664	turquoise	turquoise	UROS
ENSSSCG00000014141	Trt*Age	0.000153567	0.0646828	turquoise	turquoise	RFESD
ENSSSCG00000014871	Trt*Age	3.76267e-05	0.0352188	turquoise	turquoise	TSKU
ENSSSCG00000016570	Trt*Age	0.00140934	0.0968563	turquoise*	turquoise	TSPAN33
ENSSSCG00000017430	Trt*Age	0.000394694	0.0755664	turquoise	turquoise	EIF1
ENSSSCG00000023719	Trt*Age	0.00123592	0.095411	turquoise	turquoise	IFT20
ENSSSCG00000024061	Trt*Age	0.0010877	0.0925537	turquoise	turquoise	TNNI1
ENSSSCG00000027711	Trt*Age	0.0016114	0.0983657	turquoise	turquoise	SS18L2
ENSSSCG00000030771	Trt*Age	0.000539848	0.0787048	turquoise*	turquoise	novel gene
ENSSSCG00000032395	Trt*Age	0.000375616	0.0755664	turquoise	turquoise	novel gene
ENSSSCG00000033272	Trt*Age	0.00122158	0.095411	turquoise	turquoise	DNAJB6
ENSSSCG00000033540	Trt*Age	0.00157067	0.0972895	turquoise	turquoise*	novel gene
ENSSSCG00000033729	Trt*Age	0.00148878	0.0968563	turquoise	turquoise	novel gene
ENSSSCG00000033762	Trt*Age	8.25835e-05	0.049692	turquoise	turquoise	NATD1
ENSSSCG00000033982	Trt*Age	0.00032543	0.0755664	turquoise	turquoise	ZNHIT1
ENSSSCG00000035430	Trt*Age	0.000613554	0.0805035	turquoise	turquoise	YPEL3
ENSSSCG00000038285	Trt*Age	0.00128379	0.095411	turquoise*	turquoise	KLHL36
ENSSSCG00000040929	Trt*Age	0.000811138	0.0899088	turquoise*	turquoise*	TPT1
ENSSSCG00000010577	Trt*Age	0.000759682	0.0869464	violet	turquoise	ELOVL3
ENSSSCG00000015093	Trt*Age	4.94815e-05	0.0416835	yellow	turquoise	CD3D
ENSSSCG00000039609	Trt*Age	0.00014804	0.0646828	yellow	turquoise*	ANKRD33B
ENSSSCG00000016794	Trt*Age	0.00112191	0.0926569	brown	yellow	MYO10
ENSSSCG00000038296	Trt*Age	0.000765151	0.0869464	purple	yellow	SH3RF3
ENSSSCG00000014970	Trt*Age	0.000948284	0.0918206	steelblue	yellow	MTMR2
ENSSSCG00000026212	Trt*Age	0.00130432	0.095411	tan	yellow	RF00070
ENSSSCG00000000145	Trt*Age	0.00150636	0.0968563	yellow	.	MYH9
ENSSSCG00000000036	Trt*Age	0.000180988	0.0649987	.	.	PACSIN2

## Sheet: Table S4
GOID	GOTerm	Ontology Source	Term PValue	Term PValue Corrected with Benjamini-Hochberg	Group PValue	Group PValue Corrected with Benjamini-Hochberg	GOLevels	GOGroups	% Associated Genes	Nr. Genes	Associated Genes Found
GO:0098876	vesicle-mediated transport to the plasma membrane	GO_BiologicalProcess-EBI-UniProt-GOA_27.02.2019_00h00	0.0118423	0.027632	0.0118423	0.0251648	[5]	Group13	3.9604	4	[ANKRD27, DLG4, OPTN, STX3]
GO:0002576	platelet degranulation	GO_BiologicalProcess-EBI-UniProt-GOA_27.02.2019_00h00	1.10824e-07	5.43039e-06	1.10824e-07	1.88401e-06	[5, 7, 8]	Group12	8.13008	10	[F13A1, F5, ITGB3, LHFPL2, RAB27B, SERPINE1, SYTL4, TIMP3, TLN1, VCL]
GO:0001738	morphogenesis of a polarized epithelium	GO_BiologicalProcess-EBI-UniProt-GOA_27.02.2019_00h00	0.0292833	0.0367919	0.0292833	0.0382936	[5, 6]	Group11	3.00752	4	[ANKRD6, IFT20, OPHN1, PSMD9]
GO:0034394	protein localization to cell surface	GO_BiologicalProcess-EBI-UniProt-GOA_27.02.2019_00h00	0.0155655	0.029335	0.0155655	0.0240558	[5]	Group10	5	3	[MAP1A, STX3, VCL]
GO:0050731	positive regulation of peptidyl-tyrosine phosphorylation	GO_BiologicalProcess-EBI-UniProt-GOA_27.02.2019_00h00	0.0110019	0.0269546	0.0110019	0.0267188	[7, 8, 9, 10, 11]	Group09	3.26797	5	[DLG4, EHD4, ITGB3, OPTN, PTPRJ]
GO:0007229	integrin-mediated signaling pathway	GO_BiologicalProcess-EBI-UniProt-GOA_27.02.2019_00h00	0.00190081	0.0133057	0.00181579	0.0102895	[4, 5, 6]	Group08	4.9505	5	[ITGA3, ITGB3, MYH9, OPTN, TLN1]
GO:0070527	platelet aggregation	GO_BiologicalProcess-EBI-UniProt-GOA_27.02.2019_00h00	0.00174408	0.0142433	0.00181579	0.0102895	[4, 5, 7]	Group08	6.77966	4	[ITGB3, MYH9, TLN1, VCL]
GO:0015297	antiporter activity	GO_BiologicalProcess-EBI-UniProt-GOA_27.02.2019_00h00	0.0468217	0.0488141	0.0468217	0.0568549	[8]	.	3.26087	3	[SLC24A3, SLC25A6, SLC4A4]
GO:0099516	ion antiporter activity	GO_BiologicalProcess-EBI-UniProt-GOA_27.02.2019_00h00	0.0225299	0.0315419	0.0468217	0.0568549	[7, 9]	.	4.34783	3	[SLC24A3, SLC25A6, SLC4A4]
GO:0006446	regulation of translational initiation	GO_BiologicalProcess-EBI-UniProt-GOA_27.02.2019_00h00	0.0299278	0.0366616	0.140323	0.140323	[4, 6, 7, 8, 9]	.	3.8961	3	[EIF1, EIF3H, EIF3K]
GO:0008135	translation factor activity, RNA binding	GO_BiologicalProcess-EBI-UniProt-GOA_27.02.2019_00h00	0.0480849	0.0490866	0.140323	0.140323	[6, 7, 8, 9, 10, 11]	.	3.22581	3	[EIF1, EIF3H, EIF3K]
GO:0003743	translation initiation factor activity	GO_BiologicalProcess-EBI-UniProt-GOA_27.02.2019_00h00	0.0129286	0.0275436	0.140323	0.140323	[4, 7, 8, 9, 10, 11, 12]	.	5.35714	3	[EIF1, EIF3H, EIF3K]
GO:0046888	negative regulation of hormone secretion	GO_BiologicalProcess-EBI-UniProt-GOA_27.02.2019_00h00	0.0148801	0.0291649	0.0148801	0.0252961	[3, 4, 5, 6, 7, 8, 9]	Group07	5.08475	3	[BMP8A, PSMD9, SYTL4]
GO:0090278	negative regulation of peptide hormone secretion	GO_BiologicalProcess-EBI-UniProt-GOA_27.02.2019_00h00	0.0044061	0.0215899	0.0148801	0.0252961	[4, 5, 6, 7, 8, 9, 10]	Group07	7.89474	3	[BMP8A, PSMD9, SYTL4]
GO:0046676	negative regulation of insulin secretion	GO_BiologicalProcess-EBI-UniProt-GOA_27.02.2019_00h00	0.00294109	0.0160126	0.0148801	0.0252961	[5, 6, 7, 8, 9, 10, 11]	Group07	9.09091	3	[BMP8A, PSMD9, SYTL4]
GO:0030902	hindbrain development	GO_BiologicalProcess-EBI-UniProt-GOA_27.02.2019_00h00	0.00493847	0.0201654	0.00323147	0.0137337	[3, 5, 6, 7, 8]	Group06	3.96825	5	[ATF5, GARS, MTPN, OPHN1, SLC6A4]
GO:0021953	central nervous system neuron differentiation	GO_BiologicalProcess-EBI-UniProt-GOA_27.02.2019_00h00	0.00527723	0.0184703	0.00323147	0.0137337	[5, 6, 7, 8, 9]	Group06	3.90625	5	[ATF5, MTPN, OPHN1, OPTN, TSKU]
GO:0021954	central nervous system neuron development	GO_BiologicalProcess-EBI-UniProt-GOA_27.02.2019_00h00	0.0177276	0.028021	0.00323147	0.0137337	[5, 6, 7, 8, 9, 10]	Group06	4.7619	3	[ATF5, OPTN, TSKU]
GO:0043038	amino acid activation	GO_BiologicalProcess-EBI-UniProt-GOA_27.02.2019_00h00	0.0162686	0.02847	0.0162686	0.0230471	[4, 5, 7]	Group05	4.91803	3	[GARS, SARS, WARS]
GO:0043039	tRNA aminoacylation	GO_BiologicalProcess-EBI-UniProt-GOA_27.02.2019_00h00	0.0148801	0.0291649	0.0162686	0.0230471	[5, 6, 8, 9]	Group05	5.08475	3	[GARS, SARS, WARS]
GO:0006418	tRNA aminoacylation for protein translation	GO_BiologicalProcess-EBI-UniProt-GOA_27.02.2019_00h00	0.0129286	0.0275436	0.0162686	0.0230471	[6, 7, 8, 9, 10]	Group05	5.35714	3	[GARS, SARS, WARS]
GO:0006826	iron ion transport	GO_BiologicalProcess-EBI-UniProt-GOA_27.02.2019_00h00	0.0225299	0.0315419	0.0783254	0.0832208	[8]	.	4.34783	3	[FTL, HEPH, SLC40A1]
GO:0006879	cellular iron ion homeostasis	GO_BiologicalProcess-EBI-UniProt-GOA_27.02.2019_00h00	0.0260869	0.0345475	0.0783254	0.0832208	[8, 10]	.	4.10959	3	[FTL, HEPH, SLC40A1]
GO:0055072	iron ion homeostasis	GO_BiologicalProcess-EBI-UniProt-GOA_27.02.2019_00h00	0.0407594	0.0443825	0.0783254	0.0832208	[9]	.	3.44828	3	[FTL, HEPH, SLC40A1]
GO:0007612	learning	GO_BiologicalProcess-EBI-UniProt-GOA_27.02.2019_00h00	0.0188151	0.0288107	0.0146394	0.0276521	[3, 6]	Group04	3.44828	4	[DLG4, IFT20, MAP1A, SLC6A4]
GO:0051293	establishment of spindle localization	GO_BiologicalProcess-EBI-UniProt-GOA_27.02.2019_00h00	0.0050956	0.0192065	0.0146394	0.0276521	[4, 5, 6]	Group04	7.5	3	[DLG4, MYH9, SLC6A4]
GO:0099118	microtubule-based protein transport	GO_BiologicalProcess-EBI-UniProt-GOA_27.02.2019_00h00	0.0309322	0.0369678	0.0146394	0.0276521	[5, 6, 7, 8]	Group04	3.84615	3	[IFT20, MAP1A, RAB27B]
GO:0098840	protein transport along microtubule	GO_BiologicalProcess-EBI-UniProt-GOA_27.02.2019_00h00	0.0309322	0.0369678	0.0146394	0.0276521	[5, 6, 7, 8, 9]	Group04	3.84615	3	[IFT20, MAP1A, RAB27B]
GO:0006112	energy reserve metabolic process	GO_BiologicalProcess-EBI-UniProt-GOA_27.02.2019_00h00	0.0351257	0.0400269	0.00510585	0.0144666	[4, 5]	Group03	3.65854	3	[GYS1, PHKA1, PHKA2]
GO:0044275	cellular carbohydrate catabolic process	GO_BiologicalProcess-EBI-UniProt-GOA_27.02.2019_00h00	0.0094921	0.0244796	0.00510585	0.0144666	[4, 5]	Group03	6	3	[GPD2, PHKA1, PHKA2]
GO:0044042	glucan metabolic process	GO_BiologicalProcess-EBI-UniProt-GOA_27.02.2019_00h00	0.0309322	0.0369678	0.00510585	0.0144666	[5]	Group03	3.84615	3	[GYS1, PHKA1, PHKA2]
GO:0006073	cellular glucan metabolic process	GO_BiologicalProcess-EBI-UniProt-GOA_27.02.2019_00h00	0.0309322	0.0369678	0.00510585	0.0144666	[5, 6]	Group03	3.84615	3	[GYS1, PHKA1, PHKA2]
GO:0005977	glycogen metabolic process	GO_BiologicalProcess-EBI-UniProt-GOA_27.02.2019_00h00	0.028941	0.0373187	0.00510585	0.0144666	[5, 6, 7]	Group03	3.94737	3	[GYS1, PHKA1, PHKA2]
GO:0004683	calmodulin-dependent protein kinase activity	GO_BiologicalProcess-EBI-UniProt-GOA_27.02.2019_00h00	0.00269068	0.0164804	0.00510585	0.0144666	[9, 10]	Group03	9.375	3	[MYLK, PHKA1, PHKA2]
GO:0010811	positive regulation of cell-substrate adhesion	GO_BiologicalProcess-EBI-UniProt-GOA_27.02.2019_00h00	0.0157808	0.0286391	0.00489775	0.0166523	[3, 4, 5]	Group02	3.63636	4	[FBLN2, ITGA3, OPTN, PTPRJ]
GO:0001952	regulation of cell-matrix adhesion	GO_BiologicalProcess-EBI-UniProt-GOA_27.02.2019_00h00	0.0199016	0.0295508	0.00489775	0.0166523	[4, 5]	Group02	3.38983	4	[ACER2, OPTN, PTPRJ, SERPINE1]
GO:0014812	muscle cell migration	GO_BiologicalProcess-EBI-UniProt-GOA_27.02.2019_00h00	0.0319543	0.03728	0.00489775	0.0166523	[4, 5]	Group02	3.79747	3	[ITGB3, OPTN, SERPINE1]
GO:0050918	positive chemotaxis	GO_BiologicalProcess-EBI-UniProt-GOA_27.02.2019_00h00	0.0094921	0.0244796	0.00489775	0.0166523	[4, 5]	Group02	6	3	[OPTN, PLXNB3, PTPRJ]
GO:0001938	positive regulation of endothelial cell proliferation	GO_BiologicalProcess-EBI-UniProt-GOA_27.02.2019_00h00	0.038454	0.0428238	0.00489775	0.0166523	[4, 5, 6, 7]	Group02	3.52941	3	[ITGB3, OPTN, PLXNB3]
GO:0014909	smooth muscle cell migration	GO_BiologicalProcess-EBI-UniProt-GOA_27.02.2019_00h00	0.0233925	0.0318398	0.00489775	0.0166523	[5, 6]	Group02	4.28571	3	[ITGB3, OPTN, SERPINE1]
GO:0048008	platelet-derived growth factor receptor signaling pathway	GO_BiologicalProcess-EBI-UniProt-GOA_27.02.2019_00h00	0.0169892	0.0287059	0.00489775	0.0166523	[6, 7, 8]	Group02	4.83871	3	[IFT20, OPTN, PTPRJ]
GO:0071772	response to BMP	GO_BiologicalProcess-EBI-UniProt-GOA_27.02.2019_00h00	0.0210261	0.0303023	0.0498038	0.0564443	[3, 5]	.	3.33333	4	[BMP8A, BMP8B, GARS, ITGA3]
GO:0048332	mesoderm morphogenesis	GO_BiologicalProcess-EBI-UniProt-GOA_27.02.2019_00h00	0.0135617	0.0276884	0.0498038	0.0564443	[4, 5]	.	5.26316	3	[GARS, ITGA3, ITGB3]
GO:0001704	formation of primary germ layer	GO_BiologicalProcess-EBI-UniProt-GOA_27.02.2019_00h00	0.0419378	0.0446729	0.0498038	0.0564443	[3, 4, 5, 6, 7]	.	3.40909	3	[GARS, ITGA3, ITGB3]
GO:0071773	cellular response to BMP stimulus	GO_BiologicalProcess-EBI-UniProt-GOA_27.02.2019_00h00	0.0210261	0.0303023	0.0498038	0.0564443	[4, 6]	.	3.33333	4	[BMP8A, BMP8B, GARS, ITGA3]
GO:0060395	SMAD protein signal transduction	GO_BiologicalProcess-EBI-UniProt-GOA_27.02.2019_00h00	0.0169892	0.0287059	0.0498038	0.0564443	[3, 4, 5, 6, 7, 8]	.	4.83871	3	[BMP8A, BMP8B, GARS]
GO:0001707	mesoderm formation	GO_BiologicalProcess-EBI-UniProt-GOA_27.02.2019_00h00	0.012313	0.0274243	0.0498038	0.0564443	[4, 5, 6, 7, 8]	.	5.45455	3	[GARS, ITGA3, ITGB3]
GO:0048333	mesodermal cell differentiation	GO_BiologicalProcess-EBI-UniProt-GOA_27.02.2019_00h00	0.000773593	0.0126354	0.0498038	0.0564443	[4, 5, 6, 7, 8, 9]	.	14.2857	3	[GARS, ITGA3, ITGB3]
GO:0030509	BMP signaling pathway	GO_BiologicalProcess-EBI-UniProt-GOA_27.02.2019_00h00	0.0172561	0.028185	0.0498038	0.0564443	[5, 6, 7, 8, 9, 10, 11, 12]	.	3.53982	4	[BMP8A, BMP8B, GARS, ITGA3]
GO:0030100	regulation of endocytosis	GO_BiologicalProcess-EBI-UniProt-GOA_27.02.2019_00h00	0.00114173	0.011189	0.000365205	0.00310424	[4, 5, 6]	Group01	3.80435	7	[DLG4, EHD4, ITGB3, MTMR2, OPHN1, PACSIN2, SERPINE1]
GO:0045806	negative regulation of endocytosis	GO_BiologicalProcess-EBI-UniProt-GOA_27.02.2019_00h00	0.00474325	0.021129	0.000365205	0.00310424	[3, 4, 5, 6, 7]	Group01	7.69231	3	[DLG4, MTMR2, PACSIN2]
GO:0097061	dendritic spine organization	GO_BiologicalProcess-EBI-UniProt-GOA_27.02.2019_00h00	0.0351257	0.0400269	0.000365205	0.00310424	[4, 5, 6]	Group01	3.65854	3	[DLG4, ITGA3, MTMR2]
GO:0106027	neuron projection organization	GO_BiologicalProcess-EBI-UniProt-GOA_27.02.2019_00h00	0.00796975	0.0229716	0.000365205	0.00310424	[5]	Group01	4.44444	4	[DLG4, ITGA3, MAP1A, MTMR2]
GO:0002090	regulation of receptor internalization	GO_BiologicalProcess-EBI-UniProt-GOA_27.02.2019_00h00	0.000575021	0.014088	0.000365205	0.00310424	[4, 5, 6, 7, 8]	Group01	9.09091	4	[DLG4, ITGB3, MTMR2, OPHN1]
GO:0031623	receptor internalization	GO_BiologicalProcess-EBI-UniProt-GOA_27.02.2019_00h00	0.00708188	0.0216883	0.000365205	0.00310424	[5, 6, 7]	Group01	4.5977	4	[DLG4, ITGB3, MTMR2, OPHN1]
GO:0048259	regulation of receptor-mediated endocytosis	GO_BiologicalProcess-EBI-UniProt-GOA_27.02.2019_00h00	0.000878632	0.0107632	0.000365205	0.00310424	[5, 6, 7]	Group01	5.88235	5	[DLG4, ITGB3, MTMR2, OPHN1, SERPINE1]
GO:0032594	protein transport within lipid bilayer	GO_BiologicalProcess-EBI-UniProt-GOA_27.02.2019_00h00	0.00897881	0.0244423	0.000365205	0.00310424	[4, 5, 6, 7, 8, 9]	Group01	6.12245	3	[ITGB3, OPHN1, STX3]
GO:0099632	protein transport within plasma membrane	GO_BiologicalProcess-EBI-UniProt-GOA_27.02.2019_00h00	0.00546333	0.0178469	0.000365205	0.00310424	[5, 6, 7, 8, 9, 10]	Group01	7.31707	3	[ITGB3, OPHN1, STX3]
GO:0099637	neurotransmitter receptor transport	GO_BiologicalProcess-EBI-UniProt-GOA_27.02.2019_00h00	0.00546333	0.0178469	0.000365205	0.00310424	[5, 6, 7, 8, 9, 10, 11]	Group01	7.31707	3	[ITGB3, OPHN1, STX3]

## Sheet: Table S5
Differential expression results of 27 miRNA comparing dirt to control for the treatment x age interaction. Table shows the gene ID, Mature miRNA ID (Mature ID), effect, p-value, and q-value for the DE analysis.
Gene_ID	Mature ID	Effect	p	q.value	Module Control (*hub)	Module Dirt (hub*)
ssc-miR-143-3p	MIMAT0013879	Trt*Age	0.0115898	0.0679538	yellow	brown*
ssc-miR-296-3p	MIMAT0022958	Trt*Age	0.0155155	0.0758091	yellow	brown
ssc-miR-4331-5p	MIMAT0037379	Trt*Age	0.00211748	0.0295366	turquoise	darkgreen
ssc-miR-181c	MIMAT0002144	Trt*Age	0.0109567	0.0676223	yellow	green*
ssc-miR-99b	MIMAT0006018	Trt*Age	0.0152384	0.0758091	red	greenyellow*
ssc-miR-7144-5p	MIMAT0028163	Trt*Age	0.0195105	0.0847363	brown	grey60
ssc-miR-10388	MIMAT0041600	Trt*Age	0.0136529	0.0727727	turquoise	lightyellow*
ssc-miR-545-5p	MIMAT0020593	Trt*Age	0.0192006	0.0847363	turquoise	lightyellow*
ssc-miR-103	MIMAT0002154	Trt*Age	0.00812773	0.0532604	turquoise	magenta
ssc-miR-132	MIMAT0025361	Trt*Age	0.0125638	0.0701562	purple	midnightblue
ssc-miR-126-5p	MIMAT0018377	Trt*Age	0.000950783	0.0295366	grey60	pink
ssc-miR-628-5p	MIMAT0013953	Trt*Age	0.0011209	0.0295366	magenta	pink
ssc-miR-26b-5p	MIMAT0041595	Trt*Age	0.00158941	0.0295366	brown	royalblue*
ssc-miR-660	MIMAT0041612	Trt*Age	0.000313797	0.0183986	turquoise	royalblue*
ssc-miR-1468	MIMAT0025386	Trt*Age	0.00216669	0.0295366	blue	tan
ssc-miR-1285	MIMAT0013954	Trt*Age	0.00226692	0.0295366	brown*	turquoise
ssc-miR-199a-3p	MIMAT0013875	Trt*Age	0.00419479	0.0307437	midnightblue*	turquoise
ssc-miR-199b-3p	MIMAT0007760	Trt*Age	0.00419479	0.0307437	midnightblue*	turquoise
ssc-miR-1306-5p	MIMAT0013937	Trt*Age	1.47782e-05	0.00173295	salmon	turquoise
ssc-miR-148b-5p	MIMAT0022955	Trt*Age	0.0175825	0.0824719	turquoise	turquoise
ssc-miR-22-3p	MIMAT0015710	Trt*Age	0.0039997	0.0307437	turquoise*	turquoise*

## Sheet: Table S6
Kegg Pathway	Kegg Pathway	p-value	Target genes	miRNAs	miRNA-symbols
Fatty acid biosynthesis	hsa00061	2.44e-08	3	3	miR-148b-5p, miR-26b-5p, miR-545-5p
Mucin type O-Glycan biosynthesis	hsa00512	3.56e-06	12	8	miR-628-5p, miR-545-5p, miR-143-3p, miR-199b-3p, miR-199a-3p, miR-126-5p, miR-26b-5p, miR-148b-5p
Proteoglycans in cancer	hsa05205	3.56e-06	63	11	miR-199b-3p,miR-199a-3p, miR-22-3p, miR-126-5p, miR-628-5p, miR-26b-5p, miR-545-5p, miR-296-3p, miR-148b-5p, miR-1306-5p, miR-143-3p
TGF-beta signaling pathway	hsa04350	2.56e-05	28	10	miR-199b-3p,miR-199a-3p, miR-22-3p, miR-126-5p, miR-628-5p, miR-26b-5p, miR-545-5p, miR-148b-5p, miR-1306-5p, miR-143-3p
Glioma	hsa05214	2.56e-05	27	10	miR-199b-3p,miR-199a-3p, miR-22-3p, miR-126-5p, miR-628-5p, miR-26b-5p, miR-545-5p, miR-148b-5p, miR-1306-5p, miR-143-3p
Thyroid hormone signaling pathway	hsa04919	9.15e-05	45	11	miR-199b-3p,miR-199a-3p, miR-22-3p, miR-126-5p, miR-628-5p, miR-26b-5p, miR-545-5p, miR-296-3p, miR-148b-5p, miR-1306-5p, miR-143-3p
Signaling pathways regulating pluripotency of stem cells	hsa04550	0.000102	50	11	miR-199b-3p,miR-199a-3p, miR-22-3p, miR-126-5p, miR-628-5p, miR-26b-5p, miR-545-5p, miR-296-3p, miR-148b-5p, miR-1306-5p, miR-143-3p
Ras signaling pathway	hsa04014	0.000735	71	10	miR-199b-3p,miR-199a-3p, miR-22-3p, miR-126-5p, miR-628-5p, miR-26b-5p, miR-545-5p, miR-148b-5p, miR-1306-5p, miR-143-3p
ECM-receptor interaction	hsa04512	0.000735	28	10	miR-199b-3p,miR-199a-3p, miR-22-3p, miR-126-5p, miR-628-5p, miR-26b-5p, miR-545-5p, miR-296-3p, miR-148b-5p, miR-143-3p
ErbB signaling pathway	hsa04012	0.00209	33	9	miR-628-5p, miR-126-5p, miR-199b-3p, miR-199a-3p, miR-545-5p, miR-148b-5p, miR-26b-5p, miR-22-3p, miR-143-3p
N-Glycan biosynthesis	hsa00510	0.002456	17	9	miR-628-5p, miR-148b-5p, miR-126-5p, miR-143-3p, miR-26b-5p, miR-22-3p, miR-199b-3p, miR-199a-3p, miR-545-5p
Dorso-ventral axis formation	hsa04320	0.004329	15	9	miR-126-5p, miR-26b-5p, miR-143-3p, miR-545-5p, miR-148b-5p, miR-199b-3p, miR-199a-3p, miR-628-5p, miR-22-3p
MAPK signaling pathway	hsa04010	0.005056	82	11	miR-199b-3p,miR-199a-3p, miR-22-3p, miR-126-5p, miR-628-5p, miR-26b-5p, miR-545-5p, miR-296-3p, miR-148b-5p, miR-1306-5p, miR-143-3p
GABAergic synapse	hsa04727	0.006555	26	10	miR-22-3p,miR-199b-3p, miR-199a-3p, miR-126-5p, miR-148b-5p, miR-26b-5p, miR-143-3p, miR-545-5p, miR-628-5p, miR-1306-5p
PI3K-Akt signaling pathway	hsa04151	0.006956	103	11	miR-199b-3p,miR-199a-3p, miR-22-3p, miR-126-5p, miR-628-5p, miR-26b-5p, miR-545-5p, miR-296-3p, miR-148b-5p, miR-1306-5p, miR-143-3p
Arrhythmogenic right ventricular cardiomyopathy	hsa05412	0.006956	28	11	miR-199b-3p,miR-199a-3p, miR-22-3p, miR-126-5p, miR-628-5p, miR-26b-5p, miR-545-5p, miR-296-3p, miR-148b-5p, miR-1306-5p, miR-143-3p
Adrenergic signaling in cardiomyocytes	hsa04261	0.009308	41	11	miR-199b-3p,miR-199a-3p, miR-22-3p, miR-126-5p, miR-628-5p, miR-26b-5p, miR-545-5p, miR-296-3p, miR-148b-5p, miR-1306-5p, miR-143-3p
Regulation of actin cytoskeleton	hsa04810	0.009308	69	11	miR-199b-3p,miR-199a-3p, miR-22-3p, miR-126-5p, miR-628-5p, miR-26b-5p, miR-545-5p, miR-296-3p, miR-148b-5p, miR-1306-5p, miR-143-3p
Long-term potentiation	hsa04720	0.011106	27	11	miR-199b-3p,miR-199a-3p, miR-22-3p, miR-126-5p, miR-628-5p, miR-26b-5p, miR-545-5p, miR-296-3p, miR-148b-5p, miR-1306-5p, miR-143-3p
FoxO signaling pathway	hsa04068	0.016534	44	10	miR-143-3p, miR-22-3p, miR-628-5p, miR-199b-3p, miR-199a-3p, miR-545-5p, miR-1306-5p, miR-126-5p, miR-26b-5p, miR-148b-5p
Phosphatidylinositol signaling system	hsa04070	0.016941	29	10	miR-22-3p, miR-26b-5p, miR-199b-3p, miR-199a-3p, miR-126-5p, miR-143-3p, miR-148b-5p, miR-545-5p, miR-1306-5p, miR-628-5p
Endometrial cancer	hsa05213	0.016941	20	10	miR-26b-5p, miR-1306-5p, miR-628-5p, miR-148b-5p, miR-199b-3p, miR-199a-3p, miR-126-5p, miR-143-3p, miR-545-5p, miR-22-3p
Type II diabetes mellitus	hsa04930	0.017336	19	9	miR-545-5p, miR-26b-5p, miR-143-3p, miR-1306-5p, miR-148b-5p, miR-199b-3p, miR-199a-3p, miR-628-5p, miR-126-5p
Non-small cell lung cancer	hsa05223	0.018052	21	9	miR-126-5p, miR-26b-5p, miR-22-3p, miR-545-5p, miR-199b-3p, miR-199a-3p, miR-628-5p, miR-143-3p, miR-148b-5p
Top of Form	hsa00562	0.018052	25	10	miR-199b-3p, miR-199a-3p, miR-126-5p, miR-26b-5p, miR-22-3p, miR-1306-5p, miR-628-5p, miR-545-5p, miR-148b-5p, miR-143-3p
Inositol phosphate metabolism Bottom of Form
Melanoma	hsa05218	0.018052	27	10	miR-628-5p, miR-26b-5p, miR-22-3p, miR-148b-5p, miR-126-5p miR-143-3p, miR-545-5p, miR-199b-3p, miR-199a-3p, miR-1306-5p
Amphetamine addiction	hsa05031	0.018052	22	11	miR-26b-5p, miR-22-3p, miR-126-5p, miR-143-3p, miR-1306-5p, miR-199b-3p, miR-199a-3p, miR-628-5p,miR-545-5p, miR-148b-5p, miR-296-3p
Prolactin signaling pathway	hsa04917	0.032042	25	10	miR-628-5p, miR-126-5p, miR-22-3p, miR-545-5p, miR-143-3p, miR-26b-5p, miR-199b-3p, miR-199a-3p, miR-296-3p, miR-148b-5p
Colorectal cancer	hsa05210	0.032042	23	10	miR-26b-5p, miR-126-5p, miR-1306-5p, miR-148b-5p, miR-22-3p, miR-199b-3p, miR-199a-3p, miR-628-5p, miR-143-3p, miR-545-5p
Neurotrophin signaling pathway	hsa04722	0.039531	39	10	miR-545-5p, miR-26b-5p, miR-628-5p, miR-199b-3p, miR-199a-3p, miR-126-5p, miR-22-3p, miR-143-3p, miR-148b-5p, miR-1306-5p
Axon guidance	hsa04360	0.039531	41	11	miR-199b-3p,miR-199a-3p, miR-22-3p, miR-126-5p, miR-628-5p, miR-26b-5p, miR-545-5p, miR-296-3p, miR-148b-5p, miR-1306-5p, miR-143-3p

## Sheet: Table S7
Treatment	miRNA:mRNA modules	GOID	GOTerm	Ontology Source	Term PValue	Term PValue Corrected with Benjamini-Hochberg	Group PValue	Group PValue Corrected with Benjamini-Hochberg	GOLevels	GOGroups	% Associated Genes	Nr. Genes	Associated Genes Found
Control	miRblue:turquoise	GO:0061631	ubiquitin conjugating enzyme activity	GO_BiologicalProcess-EBI-UniProt-GOA_27.02.2019_00h00	0.000205324	0.0241162	0.000205324	0.000273765	[10, 11]	Group0	28.125	9	[UBE2B, UBE2D1, UBE2D3, UBE2H, UBE2O, UBE2R2, UBE2S, UBE2V1, UBE3B]
		GO:0072659	protein localization to plasma membrane	GO_BiologicalProcess-EBI-UniProt-GOA_27.02.2019_00h00	0.000162848	0.0233777	0.000162848	0.000325695	[6]	Group1	13.3065	33	[ABCB6, ACTN2, ANK1, ANKH, ANPEP, AP2M1, ATP1B3, BCL2L1, CALM3, CDH2, EHD2, EHD3, FZR1, GOLPH3L, GRIPAP1, MAP7, MYADM, P2RY1, PACS1, PICALM, PIK3R1, PPIL2, RAB10, RAB15, RAB8A, RILPL2, SLA, SNW1, TMEM59, TSPAN15, TSPAN33, VAMP5, ZDHHC23]
		GO:0032781	positive regulation of ATPase activity	GO_BiologicalProcess-EBI-UniProt-GOA_27.02.2019_00h00	0.000267223	0.028771	0.000267223	0.000267223	[6]	Group2	21.8182	12	[ANPEP, ATP1B3, DLC1, DNAJA2, DNAJB2, DNAJB6, DNAJC9, DYNLL1, GABARAPL2, NAPA, RAB4A, TPM1]
		GO:0043632	modification-dependent macromolecule catabolic process	GO_BiologicalProcess-EBI-UniProt-GOA_27.02.2019_00h00	0.000447694	0.0444939	7.66982e-08	3.06793e-07	[5, 6]	Group3	10.4132	63	[ARIH2, ARMC8, AURKA, BFAR, CDKN1A, CSNK2A1, CUL4A, DDB1, DNAJB12, DNAJB2, EXOSC3, FAF1, FBXL2, FBXO48, FBXO7, FBXO9, FBXW4, FZR1, HSPA1B, HSPA9, KCTD10, KCTD5, KLHL25, MAD2L1, MXI1, PLAA, PPP2CB, PPP2R5C, PSMC4, PSMD11, PSMD12, PSMD13, PSMF1, RBX1, RHBDD1, RMND5A, RNF11, RNF14, SH3RF2, SIAH2, SKP1, SVIP, TGFB1I1, TRIB3, TRIM58, TRIM72, UBB, UBE2B, UBE2D1, UBE2D3, UBE2H, UBE2R2, UBE2S, UBE3B, UBE…
		GO:0044257	cellular protein catabolic process	GO_BiologicalProcess-EBI-UniProt-GOA_27.02.2019_00h00	7.10457e-05	0.0152985	7.66982e-08	3.06793e-07	[5, 6]	Group3	10.5335	77	[ALAD, AP2B1, AP2M1, ARIH2, ARL6IP1, ARMC8, AURKA, BAG2, BFAR, BNIP3L, CDKN1A, CSNK2A1, CTSV, CUL4A, DDB1, DNAJB12, DNAJB2, FAF1, FBXL2, FBXO48, FBXO7, FBXO9, FBXW4, FZR1, GABARAPL2, HSPA1B, HSPA9, KCTD10, KCTD5, KLHL25, MAD2L1, MXI1, NFE2L1, NUPR1, PLAA, PPP2CB, PPP2R5C, PSMC4, PSMD11, PSMD12, PSMD13, PSMF1, RALBP1, RBX1, RCAN3, RHBDD1, RMND5A, RNF11, RNF14, SH3RF2, SIAH2, SKP1, SVIP, TGFB1I1, T…
		GO:0051603	proteolysis involved in cellular protein catabolic process	GO_BiologicalProcess-EBI-UniProt-GOA_27.02.2019_00h00	9.11903e-05	0.0147272	7.66982e-08	3.06793e-07	[5, 6, 7]	Group3	10.6352	72	[ALAD, ARIH2, ARL6IP1, ARMC8, AURKA, BAG2, BFAR, CDKN1A, CSNK2A1, CTSV, CUL4A, DDB1, DNAJB12, DNAJB2, FAF1, FBXL2, FBXO48, FBXO7, FBXO9, FBXW4, FZR1, GABARAPL2, HSPA1B, HSPA9, KCTD10, KCTD5, KLHL25, MAD2L1, MXI1, NFE2L1, NUPR1, PLAA, PPP2CB, PPP2R5C, PSMC4, PSMD11, PSMD12, PSMD13, PSMF1, RBX1, RCAN3, RHBDD1, RMND5A, RNF11, RNF14, SH3RF2, SIAH2, SKP1, SVIP, TGFB1I1, TRIB3, TRIM58, TRIM72, UBB, UBE…
		GO:0010498	proteasomal protein catabolic process	GO_BiologicalProcess-EBI-UniProt-GOA_27.02.2019_00h00	3.27235e-06	0.00211394	7.66982e-08	3.06793e-07	[5, 6, 7, 8]	Group3	12.474	60	[ALAD, ARIH2, ARL6IP1, ARMC8, AURKA, BAG2, BFAR, CDKN1A, CUL4A, DDB1, DNAJB12, DNAJB2, FAF1, FBXL2, FBXO48, FBXO9, FBXW4, FZR1, GABARAPL2, HSPA1B, HSPA9, KCTD10, KCTD5, MAD2L1, MXI1, NFE2L1, NUPR1, PLAA, PPP2CB, PPP2R5C, PSMC4, PSMD11, PSMD12, PSMD13, PSMF1, RBX1, RCAN3, RHBDD1, RMND5A, RNF14, SH3RF2, SIAH2, SKP1, SVIP, TRIB3, TRIM72, UBB, UBE2B, UBE2D1, UBE2D3, UBE2H, UBE2R2, UBE2S, UBE4A, UBE4B…
		GO:0070647	protein modification by small protein conjugation or removal	GO_BiologicalProcess-EBI-UniProt-GOA_27.02.2019_00h00	7.20087e-07	0.000930352	7.66982e-08	3.06793e-07	[6, 7]	Group3	10.6145	114	[ACTR8, ANGPT1, ARIH2, ASB1, ASB6, ATG10, BAG2, BFAR, BRCA1, CCNDBP1, CDKN1A, CUL4A, DCAF12, DCAF6, DCAF8, DCUN1D1, DDB1, DESI1, DNAJB2, DNAJB6, FBXL2, FBXO3, FBXO48, FBXO7, FBXO9, FBXW4, FOXO4, FZR1, HDLBP, HMG20B, HSPA1B, HSPA9, IKBKG, INO80E, KAT2B, KCTD10, KLHL25, KLHL36, MAD2L1, MAMLD1, MAP3K7, MARCH2, MARCH3, MARCH8, MED8, MGRN1, MKRN1, MXI1, MYO1A, NARF, NDFIP1, NFE2L1, NSMCE1, NUP43, NUP5…
		GO:0032446	protein modification by small protein conjugation	GO_BiologicalProcess-EBI-UniProt-GOA_27.02.2019_00h00	9.08756e-06	0.00391371	7.66982e-08	3.06793e-07	[7, 8]	Group3	10.5737	94	[ANGPT1, ARIH2, ASB1, ASB6, ATG10, BAG2, BFAR, BRCA1, CCNDBP1, CUL4A, DCAF12, DCAF6, DCAF8, DCUN1D1, DDB1, DNAJB2, DNAJB6, FBXL2, FBXO3, FBXO48, FBXO7, FBXO9, FBXW4, FZR1, HMG20B, HSPA1B, HSPA9, KCTD10, KLHL25, KLHL36, MAD2L1, MAMLD1, MARCH2, MARCH3, MARCH8, MED8, MGRN1, MKRN1, MXI1, MYO1A, NARF, NDFIP1, NFE2L1, NSMCE1, NUP43, NUP50, NUP98, NUPL2, PEF1, PINX1, PLAA, PLAG1, PPIL2, PRPS1, PSMC4, PS…
		GO:0043161	proteasome-mediated ubiquitin-dependent protein catabolic process	GO_BiologicalProcess-EBI-UniProt-GOA_27.02.2019_00h00	7.92989e-05	0.0146363	7.66982e-08	3.06793e-07	[6, 7, 8, 9, 10]	Group3	11.8765	50	[ARIH2, ARMC8, AURKA, BFAR, CDKN1A, CUL4A, DDB1, DNAJB12, DNAJB2, FAF1, FBXL2, FBXO48, FBXO9, FBXW4, FZR1, HSPA1B, HSPA9, KCTD10, KCTD5, MAD2L1, MXI1, PLAA, PPP2CB, PPP2R5C, PSMC4, PSMD11, PSMD12, PSMD13, PSMF1, RBX1, RMND5A, RNF14, SH3RF2, SIAH2, SKP1, SVIP, TRIB3, TRIM72, UBB, UBE2B, UBE2D1, UBE2D3, UBE2H, UBE2R2, UBE2S, UBE4A, UBE4B, UBXN4, USP14, WWTR1]
		GO:0016567	protein ubiquitination	GO_BiologicalProcess-EBI-UniProt-GOA_27.02.2019_00h00	3.3571e-05	0.00867475	7.66982e-08	3.06793e-07	[8, 9]	Group3	10.4938	85	[ANGPT1, ARIH2, ASB1, ASB6, BAG2, BFAR, BRCA1, CCNDBP1, CUL4A, DCAF12, DCAF6, DCAF8, DCUN1D1, DDB1, DNAJB2, DNAJB6, FBXL2, FBXO3, FBXO48, FBXO7, FBXO9, FBXW4, FZR1, HSPA1B, HSPA9, KCTD10, KLHL25, KLHL36, MAD2L1, MARCH2, MARCH3, MARCH8, MED8, MGRN1, MKRN1, MXI1, MYO1A, NARF, NDFIP1, NFE2L1, NSMCE1, PEF1, PINX1, PLAA, PLAG1, PPIL2, PRPS1, PSMC4, PSMD11, PSMD12, PSMD13, PSMF1, RAB1A, RAB40B, RBX1, R…
		GO:0000209	protein polyubiquitination	GO_BiologicalProcess-EBI-UniProt-GOA_27.02.2019_00h00	3.24989e-05	0.0104971	7.66982e-08	3.06793e-07	[9, 10]	Group3	13.3333	40	[ARIH2, BFAR, BRCA1, FBXL2, FBXO7, FBXO9, FBXW4, FZR1, HSPA9, MARCH8, MGRN1, MKRN1, NFE2L1, PLAA, PLAG1, PPIL2, PSMC4, PSMD11, PSMD12, PSMD13, PSMF1, RBX1, RMND5A, RNF14, RNF152, SIAH2, SKP1, TRIM58, UBB, UBE2B, UBE2D1, UBE2D3, UBE2H, UBE2O, UBE2R2, UBE2S, UBE2V1, UBE3B, UBE4A, UBE4B]
		GO:0004842	ubiquitin-protein transferase activity	GO_BiologicalProcess-EBI-UniProt-GOA_27.02.2019_00h00	0.000186027	0.0240347	7.66982e-08	3.06793e-07	[9, 10]	Group3	11.4094	51	[ARIH2, ASB1, BAG2, BFAR, BRCA1, CCNDBP1, CUL4A, DCUN1D1, FBXL2, FBXO3, FBXO48, FBXO7, FBXO9, FZR1, HSPA9, KCTD10, MAD2L1, MARCH2, MARCH8, MGRN1, MKRN1, MXI1, MYO1A, NARF, NSMCE1, PPIL2, RAB1A, RBX1, REPS2, RMND5A, RNF10, RNF11, RNF14, RNF152, SH3RF2, SIAH2, SKP1, TRIB3, TRIM58, TRIM72, UBE2B, UBE2D1, UBE2D3, UBE2H, UBE2O, UBE2R2, UBE2S, UBE2V1, UBE3B, UBE4A, UBE4B]
Topsoil	miRred:darkseagreen4	GO:0016538	cyclin-dependent protein serine/threonine kinase regulator activity	GO_BiologicalProcess-EBI-UniProt-GOA_27.02.2019_00h00	8.24659e-05	8.24659e-05	8.24659e-05	8.24659e-05	[6, 7, 8, 9, 10, 11, 12]	Group0	5.55556	3	[CCNE2, CDKN1C, PPP3CA]
	miRblue:royalblue	GO:0060333	interferon-gamma-mediated signaling pathway	GO_BiologicalProcess-EBI-UniProt-GOA_27.02.2019_00h00	0.000456858	0.000799501	0.000456858	0.000685286	[5, 6, 7]	Group0	5.6338	4	[IRF9, NLRC5, OAS2, PARP14]
		GO:0051607	defense response to virus	GO_BiologicalProcess-EBI-UniProt-GOA_27.02.2019_00h00	8.92356e-07	6.24649e-06	2.38545e-06	7.15634e-06	[3, 4, 5, 6]	Group1	4.34783	9	[ADAR, CXCL10, EIF2AK2, IFI6, IRF9, MX2, NLRC5, OAS2, PLSCR1]
		GO:0071357	cellular response to type I interferon	GO_BiologicalProcess-EBI-UniProt-GOA_27.02.2019_00h00	2.22057e-06	7.77199e-06	2.38545e-06	7.15634e-06	[5, 6]	Group1	7.89474	6	[ADAR, IFI6, IRF9, MX2, NLRC5, OAS2]
		GO:0060337	type I interferon signaling pathway	GO_BiologicalProcess-EBI-UniProt-GOA_27.02.2019_00h00	2.22057e-06	7.77199e-06	2.38545e-06	7.15634e-06	[5, 6, 7]	Group1	7.89474	6	[ADAR, IFI6, IRF9, MX2, NLRC5, OAS2]
		GO:0019079	viral genome replication	GO_BiologicalProcess-EBI-UniProt-GOA_27.02.2019_00h00	0.000234057	0.000546133	0.00048908	0.00048908	[5, 6]	Group2	4.54545	5	[ADAR, CCNK, EIF2AK2, PLSCR1, VCP]
		GO:1903901	negative regulation of viral life cycle	GO_BiologicalProcess-EBI-UniProt-GOA_27.02.2019_00h00	0.0043827	0.0043827	0.00048908	0.00048908	[4, 5, 6, 7]	Group2	4.61538	3	[CCNK, EIF2AK2, PLSCR1]
		GO:0045069	regulation of viral genome replication	GO_BiologicalProcess-EBI-UniProt-GOA_27.02.2019_00h00	0.000825778	0.00115609	0.00048908	0.00048908	[6, 7]	Group2	4.81928	4	[ADAR, CCNK, EIF2AK2, PLSCR1]
		GO:0045071	negative regulation of viral genome replication	GO_BiologicalProcess-EBI-UniProt-GOA_27.02.2019_00h00	0.00163078	0.00190257	0.00048908	0.00048908	[5, 6, 7, 8]	Group2	6.52174	3	[CCNK, EIF2AK2, PLSCR1]
	miRbrown:skyblue3	GO:0004860	protein kinase inhibitor activity	GO_BiologicalProcess-EBI-UniProt-GOA_27.02.2019_00h00	0.00388395	0.00388395	0.00388395	0.00388395	[7, 8, 9, 10, 11]	Group0	4.05405	3	[MBIP, S1PR1, TRIB2]
		GO:1903845	negative regulation of cellular response to transforming growth factor beta stimulus	GO_BiologicalProcess-EBI-UniProt-GOA_27.02.2019_00h00	0.00359481	0.00410836	0.00359481	0.00539222	[4, 5, 6, 7, 8]	Group1	4.16667	3	[LDLRAD4, LTBP1, PDK1]
		GO:0030512	negative regulation of transforming growth factor beta receptor signaling pathway	GO_BiologicalProcess-EBI-UniProt-GOA_27.02.2019_00h00	0.00345536	0.00460715	0.00359481	0.00539222	[5, 6, 7, 8, 9, 10]	Group1	4.22535	3	[LDLRAD4, LTBP1, PDK1]
		GO:0045913	positive regulation of carbohydrate metabolic process	GO_BiologicalProcess-EBI-UniProt-GOA_27.02.2019_00h00	0.00305716	0.00489146	5.62521e-05	0.000168756	[3, 4, 5, 6]	Group2	4.41176	3	[DYRK2, FOXO1, SLC20A1]
		GO:0010675	regulation of cellular carbohydrate metabolic process	GO_BiologicalProcess-EBI-UniProt-GOA_27.02.2019_00h00	2.43321e-05	0.000194657	5.62521e-05	0.000168756	[4, 5, 6]	Group2	4.37956	6	[DYRK2, FOXO1, IGFBP4, PDK1, PIK3IP1, SLC20A1]
		GO:0043255	regulation of carbohydrate biosynthetic process	GO_BiologicalProcess-EBI-UniProt-GOA_27.02.2019_00h00	0.000685987	0.0018293	5.62521e-05	0.000168756	[4, 5, 6]	Group2	4.25532	4	[DYRK2, FOXO1, PIK3IP1, SLC20A1]
		GO:0010676	positive regulation of cellular carbohydrate metabolic process	GO_BiologicalProcess-EBI-UniProt-GOA_27.02.2019_00h00	0.00126197	0.00252395	5.62521e-05	0.000168756	[4, 5, 6, 7]	Group2	6	3	[DYRK2, FOXO1, SLC20A1]
		GO:0010906	regulation of glucose metabolic process	GO_BiologicalProcess-EBI-UniProt-GOA_27.02.2019_00h00	0.000131992	0.000527967	5.62521e-05	0.000168756	[4, 5, 6, 7]	Group2	4.31034	5	[DYRK2, FOXO1, IGFBP4, PDK1, PIK3IP1]
	miRblack:black	GO:0004722	protein serine/threonine phosphatase activity	GO_BiologicalProcess-EBI-UniProt-GOA_27.02.2019_00h00	0.0292443	0.0402471	0.0292443	0.0349045	[8, 9]	Group00	5	4	[CTDSPL, PPM1J, PPP1R3D, PPP3R1]
		GO:0072378	blood coagulation, fibrin clot formation	GO_BiologicalProcess-EBI-UniProt-GOA_27.02.2019_00h00	0.00491137	0.0200788	0.00491137	0.0121147	[3, 4, 5, 6]	Group01	12.5	3	[F13A1, GP5, TFPI]
		GO:1903018	regulation of glycoprotein metabolic process	GO_BiologicalProcess-EBI-UniProt-GOA_27.02.2019_00h00	0.0361602	0.0452817	0.0361602	0.0382265	[4, 5, 6]	Group02	6	3	[ACER2, NECAB3, RAB1A]
		GO:0006903	vesicle targeting	GO_BiologicalProcess-EBI-UniProt-GOA_27.02.2019_00h00	0.0135977	0.0258915	0.0135977	0.0201246	[2, 5, 6]	Group03	5.15464	5	[BET1, RAB1A, SEPT5, SNAP23, TFG]
		GO:0006919	activation of cysteine-type endopeptidase activity involved in apoptotic process	GO_BiologicalProcess-EBI-UniProt-GOA_27.02.2019_00h00	0.0394793	0.048137	0.0394793	0.0394793	[7, 8, 9, 10, 11, 12, 13]	Group04	4.54545	4	[ACER2, EGLN3, P2RX1, XK]
		GO:0007218	neuropeptide signaling pathway	GO_BiologicalProcess-EBI-UniProt-GOA_27.02.2019_00h00	0.00374943	0.0173724	0.00374943	0.00990922	[4, 5, 6]	Group05	9.09091	4	[LGALSL, PNOC, SORT1, TYRO3]
		GO:0008277	regulation of G protein-coupled receptor signaling pathway	GO_BiologicalProcess-EBI-UniProt-GOA_27.02.2019_00h00	0.0308942	0.0416922	0.0308942	0.0346389	[4, 5, 6]	Group06	4.16667	5	[ADA, LGALSL, PPP1R3D, PRKCA, RGS18]
		GO:0008360	regulation of cell shape	GO_BiologicalProcess-EBI-UniProt-GOA_27.02.2019_00h00	0.00548468	0.0190593	0.00548468	0.0112741	[3, 5, 6, 7]	Group07	4.79452	7	[ALDOA, FGD6, KDR, P2RY1, PARVB, PLEKHO1, RHOC]
		GO:0016209	antioxidant activity	GO_BiologicalProcess-EBI-UniProt-GOA_27.02.2019_00h00	0.0328721	0.0427031	0.0328721	0.0357726	[4, 7]	Group08	4.81928	4	[MAPRE2, NQO1, PRDX6, SESN1]
		GO:0002260	lymphocyte homeostasis	GO_BiologicalProcess-EBI-UniProt-GOA_27.02.2019_00h00	0.0155637	0.027042	0.0155637	0.0213281	[3, 6]	Group09	6.06061	4	[ADA, GPR174, SLC40A1, TNFSF14]
		GO:0048566	embryonic digestive tract development	GO_BiologicalProcess-EBI-UniProt-GOA_27.02.2019_00h00	0.00333212	0.0185266	0.00333212	0.00948374	[5, 6, 7]	Group10	14.2857	3	[ADA, RBPMS2, TGFB2]
		GO:0030049	muscle filament sliding	GO_BiologicalProcess-EBI-UniProt-GOA_27.02.2019_00h00	0.00687495	0.0195024	0.00687495	0.0127187	[5, 6]	Group11	11.1111	3	[MYL6, MYL9, TMOD1]
		GO:0002576	platelet degranulation	GO_BiologicalProcess-EBI-UniProt-GOA_27.02.2019_00h00	2.17602e-07	3.02466e-05	2.17602e-07	8.05126e-06	[5, 7, 8]	Group12	9.7561	12	[ABCC4, ALDOA, CLU, F13A1, ITGB3, LHFPL2, P2RX1, QSOX1, RAB27B, TGFB2, TIMP3, VCL]
		GO:0004690	cyclic nucleotide-dependent protein kinase activity	GO_BiologicalProcess-EBI-UniProt-GOA_27.02.2019_00h00	0.0101264	0.0223424	0.0101264	0.0178417	[9, 10]	Group13	9.67742	3	[PKIG, PRKCA, PRKG1]
		GO:0042267	natural killer cell mediated cytotoxicity	GO_BiologicalProcess-EBI-UniProt-GOA_27.02.2019_00h00	0.0189211	0.0305818	0.0189211	0.0241408	[3, 5, 6]	Group14	7.69231	3	[CD226, CLEC12B, VAMP7]
		GO:0050856	regulation of T cell receptor signaling pathway	GO_BiologicalProcess-EBI-UniProt-GOA_27.02.2019_00h00	0.0308679	0.042065	0.0308679	0.035691	[5, 6, 7, 8, 9, 10, 11]	Group15	6.38298	3	[ADA, CD226, DUSP3]
		GO:0060840	artery development	GO_BiologicalProcess-EBI-UniProt-GOA_27.02.2019_00h00	0.0217464	0.0325027	0.0217464	0.0268206	[4, 6, 7, 8, 9]	Group16	5.47945	4	[AKT3, DCTN5, LUZP1, TGFB2]
		GO:0031032	actomyosin structure organization	GO_BiologicalProcess-EBI-UniProt-GOA_27.02.2019_00h00	0.00549498	0.0186293	0.00664402	0.0129384	[4, 6]	Group17	4.34783	8	[ARHGAP28, ARHGAP6, CDC42BPA, CDC42BPB, CNN1, MYL9, RHOC, TMOD1]
		GO:1902904	negative regulation of supramolecular fiber organization	GO_BiologicalProcess-EBI-UniProt-GOA_27.02.2019_00h00	0.0359135	0.0453816	0.00664402	0.0129384	[4, 5, 6]	Group17	4	5	[ARHGAP28, ARHGAP6, CLU, LIMA1, TMOD1]
		GO:0010658	striated muscle cell apoptotic process	GO_BiologicalProcess-EBI-UniProt-GOA_27.02.2019_00h00	0.0176505	0.0292074	0.0176505	0.0233239	[6]	Group18	7.89474	3	[ILK, PNOC, RPS6KA2]
		GO:0010659	cardiac muscle cell apoptotic process	GO_BiologicalProcess-EBI-UniProt-GOA_27.02.2019_00h00	0.0152572	0.026845	0.0176505	0.0233239	[7]	Group18	8.33333	3	[ILK, PNOC, RPS6KA2]
		GO:0050891	multicellular organismal water homeostasis	GO_BiologicalProcess-EBI-UniProt-GOA_27.02.2019_00h00	0.0380214	0.0467697	0.0380214	0.0390776	[3, 4, 5, 6]	Group19	5.88235	3	[ADCY6, PRKCA, RAB11A]
		GO:0003091	renal water homeostasis	GO_BiologicalProcess-EBI-UniProt-GOA_27.02.2019_00h00	0.0141342	0.0258506	0.0380214	0.0390776	[4, 5, 6, 7]	Group19	8.57143	3	[ADCY6, PRKCA, RAB11A]
		GO:0061951	establishment of protein localization to plasma membrane	GO_BiologicalProcess-EBI-UniProt-GOA_27.02.2019_00h00	0.0125952	0.0246583	0.000434006	0.00200728	[5, 6, 7]	Group20	6.45161	4	[ANK3, ANPEP, RAB11A, VAMP7]
		GO:0032594	protein transport within lipid bilayer	GO_BiologicalProcess-EBI-UniProt-GOA_27.02.2019_00h00	0.000702352	0.0097627	0.000434006	0.00200728	[4, 5, 6, 7, 8, 9]	Group20	10.2041	5	[ANPEP, ITGB3, RAB11A, REEP2, USP46]
		GO:0099632	protein transport within plasma membrane	GO_BiologicalProcess-EBI-UniProt-GOA_27.02.2019_00h00	0.00289311	0.0174845	0.000434006	0.00200728	[5, 6, 7, 8, 9, 10]	Group20	9.7561	4	[ANPEP, ITGB3, RAB11A, USP46]
		GO:0099637	neurotransmitter receptor transport	GO_BiologicalProcess-EBI-UniProt-GOA_27.02.2019_00h00	0.00289311	0.0174845	0.000434006	0.00200728	[5, 6, 7, 8, 9, 10, 11]	Group20	9.7561	4	[ANPEP, ITGB3, RAB11A, USP46]
		GO:0000768	syncytium formation by plasma membrane fusion	GO_BiologicalProcess-EBI-UniProt-GOA_27.02.2019_00h00	0.0230299	0.0340549	0.0131312	0.0202439	[3, 4, 5, 6]	Group21	7.14286	3	[EHD2, PLEKHO1, TNFSF14]
		GO:0007520	myoblast fusion	GO_BiologicalProcess-EBI-UniProt-GOA_27.02.2019_00h00	0.0110563	0.0232853	0.0131312	0.0202439	[4, 5, 6, 7]	Group21	9.375	3	[EHD2, PLEKHO1, TNFSF14]
		GO:0014902	myotube differentiation	GO_BiologicalProcess-EBI-UniProt-GOA_27.02.2019_00h00	0.00720015	0.0196239	0.0131312	0.0202439	[6]	Group21	6.0241	5	[EHD2, PLEKHO1, SORT1, TNFSF14, XK]
		GO:0043028	cysteine-type endopeptidase regulator activity involved in apoptotic process	GO_BiologicalProcess-EBI-UniProt-GOA_27.02.2019_00h00	0.0230299	0.0340549	0.0131312	0.0202439	[5, 7, 8, 9, 10, 11, 12]	Group21	7.14286	3	[PNOC, TNFSF14, XK]
		GO:0045453	bone resorption	GO_BiologicalProcess-EBI-UniProt-GOA_27.02.2019_00h00	0.0380214	0.0467697	0.0117713	0.0197972	[4, 6]	Group22	5.88235	3	[ITGB3, PRKCA, RAB3D]
		GO:0001938	positive regulation of endothelial cell proliferation	GO_BiologicalProcess-EBI-UniProt-GOA_27.02.2019_00h00	0.0354306	0.0451822	0.0117713	0.0197972	[4, 5, 6, 7]	Group22	4.70588	4	[AKT3, ITGB3, KDR, PRKCA]
		GO:0010634	positive regulation of epithelial cell migration	GO_BiologicalProcess-EBI-UniProt-GOA_27.02.2019_00h00	0.00528488	0.0193315	0.0117713	0.0197972	[3, 4, 5, 6, 7, 8]	Group22	4.82759	7	[AKT3, ITGB3, KDR, MAPRE2, PRKCA, RAB11A, TGFB2]
		GO:0035584	calcium-mediated signaling using intracellular calcium source	GO_BiologicalProcess-EBI-UniProt-GOA_27.02.2019_00h00	0.00552205	0.0182754	0.0117713	0.0197972	[6, 7, 8]	Group22	12	3	[CLU, KDR, PRKCA]
		GO:0032413	negative regulation of ion transmembrane transporter activity	GO_BiologicalProcess-EBI-UniProt-GOA_27.02.2019_00h00	0.0399308	0.0482642	0.00504869	0.0116751	[4, 5, 6, 7, 8]	Group23	5.76923	3	[ANK3, CAB39, SRI]
		GO:0043267	negative regulation of potassium ion transport	GO_BiologicalProcess-EBI-UniProt-GOA_27.02.2019_00h00	0.00617632	0.019078	0.00504869	0.0116751	[4, 5, 6, 7, 8, 9]	Group23	11.5385	3	[ANK3, CAB39, HTR2A]
		GO:1904064	positive regulation of cation transmembrane transport	GO_BiologicalProcess-EBI-UniProt-GOA_27.02.2019_00h00	0.0359135	0.0453816	0.00504869	0.0116751	[5, 6, 7, 8]	Group23	4	5	[ANK3, CNKSR3, EHD2, EHD3, SRI]
		GO:2001257	regulation of cation channel activity	GO_BiologicalProcess-EBI-UniProt-GOA_27.02.2019_00h00	0.0114189	0.02369	0.00504869	0.0116751	[6, 7, 8, 9, 10, 11]	Group23	4.65116	6	[ANK3, ANPEP, EHD2, EHD3, PRKCA, SRI]
		GO:0030168	platelet activation	GO_BiologicalProcess-EBI-UniProt-GOA_27.02.2019_00h00	0.000114285	0.00397141	0.000122068	0.00075275	[3, 4, 6]	Group24	6.25	10	[GP5, ILK, ITGB3, MYL9, P2RX1, P2RY1, PRKCA, PRKG1, TYRO3, VCL]
		GO:0070527	platelet aggregation	GO_BiologicalProcess-EBI-UniProt-GOA_27.02.2019_00h00	2.21477e-05	0.00102618	0.000122068	0.00075275	[4, 5, 7]	Group24	11.8644	7	[ILK, ITGB3, MYL9, PRKCA, PRKG1, TYRO3, VCL]
		GO:0034446	substrate adhesion-dependent cell spreading	GO_BiologicalProcess-EBI-UniProt-GOA_27.02.2019_00h00	0.00650259	0.0196491	0.000122068	0.00075275	[4, 5, 6, 7]	Group24	6.17284	5	[ILK, ITGB3, PARVB, RAB1A, TYRO3]
		GO:0043277	apoptotic cell clearance	GO_BiologicalProcess-EBI-UniProt-GOA_27.02.2019_00h00	0.0230299	0.0340549	0.000122068	0.00075275	[6]	Group24	7.14286	3	[BECN1, ITGB3, TYRO3]
		GO:0090109	regulation of cell-substrate junction assembly	GO_BiologicalProcess-EBI-UniProt-GOA_27.02.2019_00h00	0.0171996	0.0288042	0.0125099	0.0201246	[4, 5, 6]	Group25	5.88235	4	[ARHGAP6, DUSP3, KDR, SLK]
		GO:1903393	positive regulation of adherens junction organization	GO_BiologicalProcess-EBI-UniProt-GOA_27.02.2019_00h00	0.0152572	0.026845	0.0125099	0.0201246	[4, 5, 6]	Group25	8.33333	3	[DUSP3, KDR, MAPRE2]
		GO:0007045	cell-substrate adherens junction assembly	GO_BiologicalProcess-EBI-UniProt-GOA_27.02.2019_00h00	0.0408852	0.0489918	0.0125099	0.0201246	[6]	Group25	4.49438	4	[ARHGAP6, DUSP3, KDR, SLK]
		GO:0048041	focal adhesion assembly	GO_BiologicalProcess-EBI-UniProt-GOA_27.02.2019_00h00	0.0408852	0.0489918	0.0125099	0.0201246	[5, 7]	Group25	4.49438	4	[ARHGAP6, DUSP3, KDR, SLK]
		GO:0051893	regulation of focal adhesion assembly	GO_BiologicalProcess-EBI-UniProt-GOA_27.02.2019_00h00	0.0171996	0.0288042	0.0125099	0.0201246	[5, 6, 7, 8]	Group25	5.88235	4	[ARHGAP6, DUSP3, KDR, SLK]
		GO:0005230	extracellular ligand-gated ion channel activity	GO_BiologicalProcess-EBI-UniProt-GOA_27.02.2019_00h00	0.0125952	0.0246583	1.11365e-05	0.000137351	[9, 11]	Group26	6.45161	4	[ANPEP, CHRNB4, P2RX1, PPFIBP1]
		GO:0048662	negative regulation of smooth muscle cell proliferation	GO_BiologicalProcess-EBI-UniProt-GOA_27.02.2019_00h00	0.0216108	0.0326511	1.11365e-05	0.000137351	[3, 4, 5, 6]	Group26	7.31707	3	[CNN1, ILK, PRKG1]
		GO:0007620	copulation	GO_BiologicalProcess-EBI-UniProt-GOA_27.02.2019_00h00	0.00121541	0.0129955	1.11365e-05	0.000137351	[4, 5, 6]	Group26	20	3	[ADA, P2RX1, P2RY1]
		GO:0035587	purinergic receptor signaling pathway	GO_BiologicalProcess-EBI-UniProt-GOA_27.02.2019_00h00	0.00761865	0.0192544	1.11365e-05	0.000137351	[4, 5, 6]	Group26	10.7143	3	[ADA, P2RX1, P2RY1]
		GO:0006937	regulation of muscle contraction	GO_BiologicalProcess-EBI-UniProt-GOA_27.02.2019_00h00	1.19552e-05	0.000830886	1.11365e-05	0.000137351	[5, 6]	Group26	8.13008	10	[ADA, CHRNB4, CNN1, EHD2, EHD3, MYL9, P2RX1, PRKCA, PRKG1, SRI]
		GO:0006940	regulation of smooth muscle contraction	GO_BiologicalProcess-EBI-UniProt-GOA_27.02.2019_00h00	0.000578367	0.00893256	1.11365e-05	0.000137351	[6, 7]	Group26	10.6383	5	[ADA, CHRNB4, CNN1, P2RX1, PRKG1]
		GO:0032400	melanosome localization	GO_BiologicalProcess-EBI-UniProt-GOA_27.02.2019_00h00	0.00687495	0.0195024	0.00166739	0.00560849	[4, 6]	Group27	11.1111	3	[RAB11A, RAB1A, RAB27B]
		GO:0051905	establishment of pigment granule localization	GO_BiologicalProcess-EBI-UniProt-GOA_27.02.2019_00h00	0.00617632	0.019078	0.00166739	0.00560849	[4, 5, 6]	Group27	11.5385	3	[RAB11A, RAB1A, RAB27B]
		GO:0051904	pigment granule transport	GO_BiologicalProcess-EBI-UniProt-GOA_27.02.2019_00h00	0.00617632	0.019078	0.00166739	0.00560849	[4, 5, 6, 7]	Group27	11.5385	3	[RAB11A, RAB1A, RAB27B]
		GO:0032401	establishment of melanosome localization	GO_BiologicalProcess-EBI-UniProt-GOA_27.02.2019_00h00	0.00552205	0.0182754	0.00166739	0.00560849	[5, 6, 7]	Group27	12	3	[RAB11A, RAB1A, RAB27B]
		GO:0032402	melanosome transport	GO_BiologicalProcess-EBI-UniProt-GOA_27.02.2019_00h00	0.00552205	0.0182754	0.00166739	0.00560849	[5, 6, 7, 8]	Group27	12	3	[RAB11A, RAB1A, RAB27B]
		GO:0032482	Rab protein signal transduction	GO_BiologicalProcess-EBI-UniProt-GOA_27.02.2019_00h00	0.000354675	0.00704283	0.00166739	0.00560849	[6, 7, 8]	Group27	9.23077	6	[RAB11A, RAB1A, RAB27B, RAB38, RAB3D, RAB5B]
		GO:0034446	substrate adhesion-dependent cell spreading	GO_BiologicalProcess-EBI-UniProt-GOA_27.02.2019_00h00	0.00650259	0.0196491	0.00146755	0.00603327	[4, 5, 6, 7]	Group28	6.17284	5	[ILK, ITGB3, PARVB, RAB1A, TYRO3]
		GO:0044409	entry into host	GO_BiologicalProcess-EBI-UniProt-GOA_27.02.2019_00h00	0.00694444	0.0193055	0.00146755	0.00603327	[5, 6]	Group28	5.17241	6	[ANPEP, CDHR3, HSPA1B, HTR2A, ITGB3, TYRO3]
		GO:0051806	entry into cell of other organism involved in symbiotic interaction	GO_BiologicalProcess-EBI-UniProt-GOA_27.02.2019_00h00	0.00694444	0.0193055	0.00146755	0.00603327	[5, 6]	Group28	5.17241	6	[ANPEP, CDHR3, HSPA1B, HTR2A, ITGB3, TYRO3]
		GO:0043277	apoptotic cell clearance	GO_BiologicalProcess-EBI-UniProt-GOA_27.02.2019_00h00	0.0230299	0.0340549	0.00146755	0.00603327	[6]	Group28	7.14286	3	[BECN1, ITGB3, TYRO3]
		GO:0030260	entry into host cell	GO_BiologicalProcess-EBI-UniProt-GOA_27.02.2019_00h00	0.00694444	0.0193055	0.00146755	0.00603327	[6, 7]	Group28	5.17241	6	[ANPEP, CDHR3, HSPA1B, HTR2A, ITGB3, TYRO3]
		GO:0046718	viral entry into host cell	GO_BiologicalProcess-EBI-UniProt-GOA_27.02.2019_00h00	0.0035429	0.017588	0.00146755	0.00603327	[6, 7, 8]	Group28	5.94059	6	[ANPEP, CDHR3, HSPA1B, HTR2A, ITGB3, TYRO3]
		GO:0001618	virus receptor activity	GO_BiologicalProcess-EBI-UniProt-GOA_27.02.2019_00h00	0.000250123	0.00579451	0.00146755	0.00603327	[7, 8, 9]	Group28	9.83607	6	[ANPEP, CDHR3, HSPA1B, HTR2A, ITGB3, TYRO3]
		GO:0005230	extracellular ligand-gated ion channel activity	GO_BiologicalProcess-EBI-UniProt-GOA_27.02.2019_00h00	0.0125952	0.0246583	5.08732e-05	0.000470577	[9, 11]	Group29	6.45161	4	[ANPEP, CHRNB4, P2RX1, PPFIBP1]
		GO:0099094	ligand-gated cation channel activity	GO_BiologicalProcess-EBI-UniProt-GOA_27.02.2019_00h00	0.00694444	0.0193055	5.08732e-05	0.000470577	[9, 10, 11]	Group29	5.17241	6	[ANPEP, CHRNB4, CLU, P2RX1, PRKCA, SRI]
		GO:0006940	regulation of smooth muscle contraction	GO_BiologicalProcess-EBI-UniProt-GOA_27.02.2019_00h00	0.000578367	0.00893256	5.08732e-05	0.000470577	[6, 7]	Group29	10.6383	5	[ADA, CHRNB4, CNN1, P2RX1, PRKG1]
		GO:0046928	regulation of neurotransmitter secretion	GO_BiologicalProcess-EBI-UniProt-GOA_27.02.2019_00h00	0.00756782	0.0194801	5.08732e-05	0.000470577	[4, 5, 6, 7, 8, 9]	Group29	5.95238	5	[CHRNB4, HTR2A, P2RX1, P2RY1, SEPT5]
		GO:0022839	ion gated channel activity	GO_BiologicalProcess-EBI-UniProt-GOA_27.02.2019_00h00	0.0034038	0.0181972	5.08732e-05	0.000470577	[7, 9]	Group29	4.03226	10	[ANK3, ANPEP, CHRNB4, CLU, EHD2, EHD3, P2RX1, PPFIBP1, PRKCA, SRI]
		GO:0015276	ligand-gated ion channel activity	GO_BiologicalProcess-EBI-UniProt-GOA_27.02.2019_00h00	0.00211983	0.0155082	5.08732e-05	0.000470577	[8, 10]	Group29	5.69106	7	[ANPEP, CHRNB4, CLU, P2RX1, PPFIBP1, PRKCA, SRI]
		GO:0022834	ligand-gated channel activity	GO_BiologicalProcess-EBI-UniProt-GOA_27.02.2019_00h00	0.00211983	0.0155082	5.08732e-05	0.000470577	[9]	Group29	5.69106	7	[ANPEP, CHRNB4, CLU, P2RX1, PPFIBP1, PRKCA, SRI]
		GO:0031929	TOR signaling	GO_BiologicalProcess-EBI-UniProt-GOA_27.02.2019_00h00	0.0290178	0.0403347	0.0137595	0.0195809	[4, 5, 6]	Group30	4.23729	5	[AKT3, EIF4EBP2, RNF152, SEH1L, SESN1]
		GO:0051310	metaphase plate congression	GO_BiologicalProcess-EBI-UniProt-GOA_27.02.2019_00h00	0.0380214	0.0467697	0.0137595	0.0195809	[4, 5, 6]	Group30	5.88235	3	[BECN1, RAB11A, SEH1L]
		GO:1990928	response to amino acid starvation	GO_BiologicalProcess-EBI-UniProt-GOA_27.02.2019_00h00	0.00832656	0.0203051	0.0137595	0.0195809	[4, 6]	Group30	7.27273	4	[BECN1, RNF152, SEH1L, SESN1]
		GO:0007080	mitotic metaphase plate congression	GO_BiologicalProcess-EBI-UniProt-GOA_27.02.2019_00h00	0.0189211	0.0305818	0.0137595	0.0195809	[4, 5, 6, 7, 8]	Group30	7.69231	3	[BECN1, RAB11A, SEH1L]
		GO:0034198	cellular response to amino acid starvation	GO_BiologicalProcess-EBI-UniProt-GOA_27.02.2019_00h00	0.00683525	0.0197938	0.0137595	0.0195809	[5, 6, 7]	Group30	7.69231	4	[BECN1, RNF152, SEH1L, SESN1]
		GO:0038202	TORC1 signaling	GO_BiologicalProcess-EBI-UniProt-GOA_27.02.2019_00h00	0.0176505	0.0292074	0.0137595	0.0195809	[5, 6, 7]	Group30	7.89474	3	[RNF152, SEH1L, SESN1]
		GO:0042149	cellular response to glucose starvation	GO_BiologicalProcess-EBI-UniProt-GOA_27.02.2019_00h00	0.0189211	0.0305818	0.0137595	0.0195809	[5, 6, 7]	Group30	7.69231	3	[BECN1, HIGD1A, SESN1]
		GO:1903432	regulation of TORC1 signaling	GO_BiologicalProcess-EBI-UniProt-GOA_27.02.2019_00h00	0.00840807	0.0201504	0.0137595	0.0195809	[6, 7, 8]	Group30	10.3448	3	[RNF152, SEH1L, SESN1]
		GO:0000281	mitotic cytokinesis	GO_BiologicalProcess-EBI-UniProt-GOA_27.02.2019_00h00	0.0258664	0.0374525	9.22812e-05	0.000682881	[4, 5, 6]	Group31	5.19481	4	[ANK3, CHMP3, RHOC, RNF103-CHMP3]
		GO:0008333	endosome to lysosome transport	GO_BiologicalProcess-EBI-UniProt-GOA_27.02.2019_00h00	0.00886734	0.0205427	9.22812e-05	0.000682881	[4, 5, 6]	Group31	7.14286	4	[CHMP3, RNF103-CHMP3, SORT1, VAMP7]
		GO:0019068	virion assembly	GO_BiologicalProcess-EBI-UniProt-GOA_27.02.2019_00h00	0.00197381	0.0152422	9.22812e-05	0.000682881	[5, 6]	Group31	10.8108	4	[CHMP3, MVB12B, RAB1A, RNF103-CHMP3]
		GO:0032509	endosome transport via multivesicular body sorting pathway	GO_BiologicalProcess-EBI-UniProt-GOA_27.02.2019_00h00	0.00552205	0.0182754	9.22812e-05	0.000682881	[5, 6]	Group31	12	3	[CHMP3, RNF103-CHMP3, SORT1]
		GO:0036257	multivesicular body organization	GO_BiologicalProcess-EBI-UniProt-GOA_27.02.2019_00h00	0.0176505	0.0292074	9.22812e-05	0.000682881	[5, 6]	Group31	7.89474	3	[CHMP3, RAB11A, RNF103-CHMP3]
		GO:0045022	early endosome to late endosome transport	GO_BiologicalProcess-EBI-UniProt-GOA_27.02.2019_00h00	0.0152572	0.026845	9.22812e-05	0.000682881	[5, 6]	Group31	8.33333	3	[BECN1, CHMP3, RNF103-CHMP3]
		GO:0036258	multivesicular body assembly	GO_BiologicalProcess-EBI-UniProt-GOA_27.02.2019_00h00	0.0164293	0.0281935	9.22812e-05	0.000682881	[5, 6, 7]	Group31	8.10811	3	[CHMP3, RAB11A, RNF103-CHMP3]
		GO:0046755	viral budding	GO_BiologicalProcess-EBI-UniProt-GOA_27.02.2019_00h00	0.00617632	0.019078	9.22812e-05	0.000682881	[5, 6, 7]	Group31	11.5385	3	[CHMP3, MVB12B, RNF103-CHMP3]
		GO:0051291	protein heterooligomerization	GO_BiologicalProcess-EBI-UniProt-GOA_27.02.2019_00h00	0.00538162	0.0191807	9.22812e-05	0.000682881	[6]	Group31	5.45455	6	[CAB39, CHMP3, CHRNB4, ILK, P2RX1, RNF103-CHMP3]
		GO:0001836	release of cytochrome c from mitochondria	GO_BiologicalProcess-EBI-UniProt-GOA_27.02.2019_00h00	0.0119148	0.0240022	0.00535048	0.0116452	[4, 5, 6]	Group32	6.55738	4	[CIDEB, CLU, HIGD1A, PNOC]
		GO:0010823	negative regulation of mitochondrion organization	GO_BiologicalProcess-EBI-UniProt-GOA_27.02.2019_00h00	0.0140296	0.0263529	0.00535048	0.0116452	[5, 6, 7]	Group32	6.25	4	[CLU, HIGD1A, HSPA1B, PNOC]
		GO:0051131	chaperone-mediated protein complex assembly	GO_BiologicalProcess-EBI-UniProt-GOA_27.02.2019_00h00	0.00248005	0.0172364	0.00535048	0.0116452	[6]	Group32	15.7895	3	[CLU, HSPA1B, PTGES3L]
		GO:0051208	sequestering of calcium ion	GO_BiologicalProcess-EBI-UniProt-GOA_27.02.2019_00h00	0.0348718	0.0448813	0.00535048	0.0116452	[3, 4, 8, 10]	Group32	4.03226	5	[CLU, HTR2A, PNOC, PRKCA, SRI]
		GO:0051282	regulation of sequestering of calcium ion	GO_BiologicalProcess-EBI-UniProt-GOA_27.02.2019_00h00	0.0318604	0.0425826	0.00535048	0.0116452	[3, 4, 5, 9, 11]	Group32	4.13223	5	[CLU, HTR2A, PNOC, PRKCA, SRI]
		GO:0090199	regulation of release of cytochrome c from mitochondria	GO_BiologicalProcess-EBI-UniProt-GOA_27.02.2019_00h00	0.00731089	0.0191739	0.00535048	0.0116452	[5, 6, 7, 8]	Group32	7.54717	4	[CIDEB, CLU, HIGD1A, PNOC]
		GO:0090201	negative regulation of release of cytochrome c from mitochondria	GO_BiologicalProcess-EBI-UniProt-GOA_27.02.2019_00h00	0.00617632	0.019078	0.00535048	0.0116452	[5, 6, 7, 8, 9]	Group32	11.5385	3	[CLU, HIGD1A, PNOC]
		GO:0051283	negative regulation of sequestering of calcium ion	GO_BiologicalProcess-EBI-UniProt-GOA_27.02.2019_00h00	0.0281073	0.0394639	0.00535048	0.0116452	[3, 4, 5, 6, 9, 10, 11, 12]	Group32	4.2735	5	[CLU, HTR2A, PNOC, PRKCA, SRI]
		GO:0051209	release of sequestered calcium ion into cytosol	GO_BiologicalProcess-EBI-UniProt-GOA_27.02.2019_00h00	0.025486	0.0372901	0.00535048	0.0116452	[4, 5, 6, 7, 10, 11, 12, 13, 14]	Group32	4.38596	5	[CLU, HTR2A, PNOC, PRKCA, SRI]
		GO:0071773	cellular response to BMP stimulus	GO_BiologicalProcess-EBI-UniProt-GOA_27.02.2019_00h00	0.00184098	0.0150527	0.00223855	0.00690219	[4, 6]	Group33	5.83333	7	[BMP8A, BMP8B, CAPN5, ILK, PELO, RBPMS2, SMURF2]
		GO:0090092	regulation of transmembrane receptor protein serine/threonine kinase signaling pathway	GO_BiologicalProcess-EBI-UniProt-GOA_27.02.2019_00h00	0.000519819	0.00903186	0.00223855	0.00690219	[4, 5, 6, 7, 8]	Group33	5.18135	10	[BMP8A, BMP8B, CAPN5, HSPA1B, ILK, PELO, RBPMS2, SMURF2, TGFB2, VASN]
		GO:1903845	negative regulation of cellular response to transforming growth factor beta stimulus	GO_BiologicalProcess-EBI-UniProt-GOA_27.02.2019_00h00	0.020784	0.0320997	0.00223855	0.00690219	[4, 5, 6, 7, 8]	Group33	5.55556	4	[CAPN5, HSPA1B, SMURF2, VASN]
		GO:0090100	positive regulation of transmembrane receptor protein serine/threonine kinase signaling pathway	GO_BiologicalProcess-EBI-UniProt-GOA_27.02.2019_00h00	0.00874903	0.0206121	0.00223855	0.00690219	[4, 5, 6, 7, 8, 9]	Group33	5.74713	5	[BMP8A, BMP8B, ILK, PELO, TGFB2]
		GO:0090101	negative regulation of transmembrane receptor protein serine/threonine kinase signaling pathway	GO_BiologicalProcess-EBI-UniProt-GOA_27.02.2019_00h00	0.0165921	0.0281256	0.00223855	0.00690219	[4, 5, 6, 7, 8, 9]	Group33	4.90196	5	[CAPN5, HSPA1B, RBPMS2, SMURF2, VASN]
		GO:0060389	pathway-restricted SMAD protein phosphorylation	GO_BiologicalProcess-EBI-UniProt-GOA_27.02.2019_00h00	0.0325832	0.0431339	0.00223855	0.00690219	[6, 7, 8]	Group33	6.25	3	[BMP8A, BMP8B, TGFB2]
		GO:0060393	regulation of pathway-restricted SMAD protein phosphorylation	GO_BiologicalProcess-EBI-UniProt-GOA_27.02.2019_00h00	0.0275846	0.0391251	0.00223855	0.00690219	[5, 6, 7, 8, 9]	Group33	6.66667	3	[BMP8A, BMP8B, TGFB2]
		GO:0010862	positive regulation of pathway-restricted SMAD protein phosphorylation	GO_BiologicalProcess-EBI-UniProt-GOA_27.02.2019_00h00	0.0110563	0.0232853	0.00223855	0.00690219	[5, 6, 7, 8, 9, 10]	Group33	9.375	3	[BMP8A, BMP8B, TGFB2]
		GO:0030512	negative regulation of transforming growth factor beta receptor signaling pathway	GO_BiologicalProcess-EBI-UniProt-GOA_27.02.2019_00h00	0.0198483	0.0313513	0.00223855	0.00690219	[5, 6, 7, 8, 9, 10]	Group33	5.6338	4	[CAPN5, HSPA1B, SMURF2, VASN]
		GO:0030509	BMP signaling pathway	GO_BiologicalProcess-EBI-UniProt-GOA_27.02.2019_00h00	0.00130075	0.0129146	0.00223855	0.00690219	[5, 6, 7, 8, 9, 10, 11, 12]	Group33	6.19469	7	[BMP8A, BMP8B, CAPN5, ILK, PELO, RBPMS2, SMURF2]
		GO:0030510	regulation of BMP signaling pathway	GO_BiologicalProcess-EBI-UniProt-GOA_27.02.2019_00h00	0.00288341	0.0182179	0.00223855	0.00690219	[4, 5, 6, 7, 8, 9, 10, 11, 12, 13]	Group33	7.46269	5	[CAPN5, ILK, PELO, RBPMS2, SMURF2]
		GO:0030514	negative regulation of BMP signaling pathway	GO_BiologicalProcess-EBI-UniProt-GOA_27.02.2019_00h00	0.0152572	0.026845	0.00223855	0.00690219	[4, 5, 6, 7, 8, 9, 10, 11, 12, 13, 14]	Group33	8.33333	3	[CAPN5, RBPMS2, SMURF2]
		GO:0005230	extracellular ligand-gated ion channel activity	GO_BiologicalProcess-EBI-UniProt-GOA_27.02.2019_00h00	0.0125952	0.0246583	0.000126946	0.000671001	[9, 11]	Group34	6.45161	4	[ANPEP, CHRNB4, P2RX1, PPFIBP1]
		GO:0140029	exocytic process	GO_BiologicalProcess-EBI-UniProt-GOA_27.02.2019_00h00	0.00307627	0.0178167	0.000126946	0.000671001	[2, 4, 6, 7]	Group34	7.35294	5	[P2RX1, RAB3D, SEPT5, SNAP23, VAMP7]
		GO:0007200	phospholipase C-activating G protein-coupled receptor signaling pathway	GO_BiologicalProcess-EBI-UniProt-GOA_27.02.2019_00h00	0.00348965	0.0179652	0.000126946	0.000671001	[4, 5, 6]	Group34	7.14286	5	[GPR174, HTR2A, LGALSL, P2RY1, PTGER3]
		GO:0007620	copulation	GO_BiologicalProcess-EBI-UniProt-GOA_27.02.2019_00h00	0.00121541	0.0129955	0.000126946	0.000671001	[4, 5, 6]	Group34	20	3	[ADA, P2RX1, P2RY1]
		GO:0035587	purinergic receptor signaling pathway	GO_BiologicalProcess-EBI-UniProt-GOA_27.02.2019_00h00	0.00761865	0.0192544	0.000126946	0.000671001	[4, 5, 6]	Group34	10.7143	3	[ADA, P2RX1, P2RY1]
		GO:0099643	signal release from synapse	GO_BiologicalProcess-EBI-UniProt-GOA_27.02.2019_00h00	0.0145282	0.02589	0.000126946	0.000671001	[4, 5, 7]	Group34	4.41176	6	[CHRNB4, HTR2A, P2RX1, P2RY1, SEPT5, SNAP23]
		GO:0015696	ammonium transport	GO_BiologicalProcess-EBI-UniProt-GOA_27.02.2019_00h00	0.000714285	0.00902597	0.000126946	0.000671001	[5, 6]	Group34	8.10811	6	[ADA, HTR2A, P2RX1, SEC14L1, SNAP23, VAMP7]
		GO:0048489	synaptic vesicle transport	GO_BiologicalProcess-EBI-UniProt-GOA_27.02.2019_00h00	0.0328453	0.0430707	0.000126946	0.000671001	[4, 5, 6, 7]	Group34	4.09836	5	[HTR2A, P2RX1, P2RY1, SEPT5, SNAP23]
		GO:0097480	establishment of synaptic vesicle localization	GO_BiologicalProcess-EBI-UniProt-GOA_27.02.2019_00h00	0.0328453	0.0430707	0.000126946	0.000671001	[5, 6]	Group34	4.09836	5	[HTR2A, P2RX1, P2RY1, SEPT5, SNAP23]
		GO:0007269	neurotransmitter secretion	GO_BiologicalProcess-EBI-UniProt-GOA_27.02.2019_00h00	0.0145282	0.02589	0.000126946	0.000671001	[4, 5, 6, 7, 8]	Group34	4.41176	6	[CHRNB4, HTR2A, P2RX1, P2RY1, SEPT5, SNAP23]
		GO:0051608	histamine transport	GO_BiologicalProcess-EBI-UniProt-GOA_27.02.2019_00h00	0.000239303	0.00665261	0.000126946	0.000671001	[5, 6, 7]	Group34	33.3333	3	[ADA, SNAP23, VAMP7]
		GO:0097746	regulation of blood vessel diameter	GO_BiologicalProcess-EBI-UniProt-GOA_27.02.2019_00h00	0.00429047	0.018072	0.000126946	0.000671001	[6]	Group34	5.71429	6	[ADCY6, HTR2A, P2RX1, P2RY1, PRKG1, RAP1GDS1]
		GO:1902803	regulation of synaptic vesicle transport	GO_BiologicalProcess-EBI-UniProt-GOA_27.02.2019_00h00	0.0189392	0.0302591	0.000126946	0.000671001	[4, 5, 6, 7, 8]	Group34	5.71429	4	[HTR2A, P2RX1, P2RY1, SEPT5]
		GO:0001821	histamine secretion	GO_BiologicalProcess-EBI-UniProt-GOA_27.02.2019_00h00	0.000239303	0.00665261	0.000126946	0.000671001	[5, 6, 7, 8]	Group34	33.3333	3	[ADA, SNAP23, VAMP7]
		GO:0006940	regulation of smooth muscle contraction	GO_BiologicalProcess-EBI-UniProt-GOA_27.02.2019_00h00	0.000578367	0.00893256	0.000126946	0.000671001	[6, 7]	Group34	10.6383	5	[ADA, CHRNB4, CNN1, P2RX1, PRKG1]
		GO:0046928	regulation of neurotransmitter secretion	GO_BiologicalProcess-EBI-UniProt-GOA_27.02.2019_00h00	0.00756782	0.0194801	0.000126946	0.000671001	[4, 5, 6, 7, 8, 9]	Group34	5.95238	5	[CHRNB4, HTR2A, P2RX1, P2RY1, SEPT5]
		GO:1903305	regulation of regulated secretory pathway	GO_BiologicalProcess-EBI-UniProt-GOA_27.02.2019_00h00	0.00987101	0.0221302	0.000126946	0.000671001	[5, 6, 7, 8]	Group34	4.8	6	[HTR2A, P2RX1, P2RY1, RAB3D, SEPT5, VAMP7]
		GO:0017156	calcium ion regulated exocytosis	GO_BiologicalProcess-EBI-UniProt-GOA_27.02.2019_00h00	0.00666358	0.0197072	0.000126946	0.000671001	[5, 7, 8]	Group34	5.21739	6	[HTR2A, P2RX1, P2RY1, SEPT5, SNAP23, VAMP7]
		GO:0016079	synaptic vesicle exocytosis	GO_BiologicalProcess-EBI-UniProt-GOA_27.02.2019_00h00	0.0105145	0.0228362	0.000126946	0.000671001	[5, 6, 7, 8, 9]	Group34	5.49451	5	[HTR2A, P2RX1, P2RY1, SEPT5, SNAP23]
		GO:0014829	vascular smooth muscle contraction	GO_BiologicalProcess-EBI-UniProt-GOA_27.02.2019_00h00	0.00177798	0.0154462	0.000126946	0.000671001	[6, 9]	Group34	17.6471	3	[HTR2A, P2RX1, RAP1GDS1]
		GO:0017158	regulation of calcium ion-dependent exocytosis	GO_BiologicalProcess-EBI-UniProt-GOA_27.02.2019_00h00	0.0328721	0.0427031	0.000126946	0.000671001	[6, 7, 8, 9]	Group34	4.81928	4	[HTR2A, P2RX1, P2RY1, SEPT5]
		GO:2000300	regulation of synaptic vesicle exocytosis	GO_BiologicalProcess-EBI-UniProt-GOA_27.02.2019_00h00	0.0140296	0.0263529	0.000126946	0.000671001	[5, 6, 7, 8, 9, 10]	Group34	6.25	4	[HTR2A, P2RX1, P2RY1, SEPT5]
		GO:0034404	nucleobase-containing small molecule biosynthetic process	GO_BiologicalProcess-EBI-UniProt-GOA_27.02.2019_00h00	0.00519789	0.0200696	0.00152829	0.00565468	[4, 5, 6]	Group35	4.05405	9	[ADA, ALDOA, HTR2A, MTUS1, NUPL2, PDE8B, PFKM, PRTFDC1, SEH1L]
		GO:0043470	regulation of carbohydrate catabolic process	GO_BiologicalProcess-EBI-UniProt-GOA_27.02.2019_00h00	0.0119888	0.0238063	0.00152829	0.00565468	[4, 5, 6]	Group35	5.31915	5	[HTR2A, MTUS1, NUPL2, PPP1R3D, SEH1L]
		GO:1900034	regulation of cellular response to heat	GO_BiologicalProcess-EBI-UniProt-GOA_27.02.2019_00h00	0.0119888	0.0238063	0.00152829	0.00565468	[4, 5, 6]	Group35	5.31915	5	[HSBP1, HSPA1B, MTUS1, NUPL2, SEH1L]
		GO:0051196	regulation of coenzyme metabolic process	GO_BiologicalProcess-EBI-UniProt-GOA_27.02.2019_00h00	0.0135977	0.0258915	0.00152829	0.00565468	[5, 6]	Group35	5.15464	5	[HTR2A, MTUS1, NUPL2, PDK3, SEH1L]
		GO:0075733	intracellular transport of virus	GO_BiologicalProcess-EBI-UniProt-GOA_27.02.2019_00h00	0.00886734	0.0205427	0.00152829	0.00565468	[5, 6]	Group35	7.14286	4	[MTUS1, MVB12B, NUPL2, SEH1L]
		GO:0009132	nucleoside diphosphate metabolic process	GO_BiologicalProcess-EBI-UniProt-GOA_27.02.2019_00h00	0.00729347	0.019496	0.00152829	0.00565468	[5, 6, 7]	Group35	4.54545	7	[AK3, ALDOA, HTR2A, MTUS1, NUPL2, PFKM, SEH1L]
		GO:1901292	nucleoside phosphate catabolic process	GO_BiologicalProcess-EBI-UniProt-GOA_27.02.2019_00h00	0.00585734	0.0185039	0.00152829	0.00565468	[5, 6, 7]	Group35	4.30108	8	[ADA, ALDOA, HTR2A, MTUS1, NUPL2, PDE8B, PFKM, SEH1L]
		GO:0051031	tRNA transport	GO_BiologicalProcess-EBI-UniProt-GOA_27.02.2019_00h00	0.0202412	0.0316127	0.00152829	0.00565468	[5, 6, 8]	Group35	7.5	3	[MTUS1, NUPL2, SEH1L]
		GO:0006090	pyruvate metabolic process	GO_BiologicalProcess-EBI-UniProt-GOA_27.02.2019_00h00	0.0107889	0.0230716	0.00152829	0.00565468	[7]	Group35	4.21687	7	[ALDOA, HTR2A, MTUS1, NUPL2, PDK3, PFKM, SEH1L]
		GO:0009135	purine nucleoside diphosphate metabolic process	GO_BiologicalProcess-EBI-UniProt-GOA_27.02.2019_00h00	0.00387725	0.0173851	0.00152829	0.00565468	[6, 7, 8]	Group35	5.10949	7	[AK3, ALDOA, HTR2A, MTUS1, NUPL2, PFKM, SEH1L]
		GO:0009166	nucleotide catabolic process	GO_BiologicalProcess-EBI-UniProt-GOA_27.02.2019_00h00	0.00498389	0.0197932	0.00152829	0.00565468	[6, 7, 8]	Group35	4.41989	8	[ADA, ALDOA, HTR2A, MTUS1, NUPL2, PDE8B, PFKM, SEH1L]
		GO:0009185	ribonucleoside diphosphate metabolic process	GO_BiologicalProcess-EBI-UniProt-GOA_27.02.2019_00h00	0.00419869	0.0182381	0.00152829	0.00565468	[6, 7, 8]	Group35	5.03597	7	[AK3, ALDOA, HTR2A, MTUS1, NUPL2, PFKM, SEH1L]
		GO:0030808	regulation of nucleotide biosynthetic process	GO_BiologicalProcess-EBI-UniProt-GOA_27.02.2019_00h00	0.0281073	0.0394639	0.00152829	0.00565468	[5, 6, 7, 8, 9]	Group35	4.2735	5	[HTR2A, MTUS1, NUPL2, PDK3, SEH1L]
		GO:0030811	regulation of nucleotide catabolic process	GO_BiologicalProcess-EBI-UniProt-GOA_27.02.2019_00h00	0.036752	0.0456119	0.00152829	0.00565468	[5, 6, 7, 8, 9]	Group35	4.65116	4	[HTR2A, MTUS1, NUPL2, SEH1L]
		GO:0046939	nucleotide phosphorylation	GO_BiologicalProcess-EBI-UniProt-GOA_27.02.2019_00h00	0.00387725	0.0173851	0.00152829	0.00565468	[6, 7, 8]	Group35	5.10949	7	[AK3, ALDOA, HTR2A, MTUS1, NUPL2, PFKM, SEH1L]
		GO:0006165	nucleoside diphosphate phosphorylation	GO_BiologicalProcess-EBI-UniProt-GOA_27.02.2019_00h00	0.00357487	0.0171347	0.00152829	0.00565468	[6, 7, 8, 9]	Group35	5.18518	7	[AK3, ALDOA, HTR2A, MTUS1, NUPL2, PFKM, SEH1L]
		GO:0019363	pyridine nucleotide biosynthetic process	GO_BiologicalProcess-EBI-UniProt-GOA_27.02.2019_00h00	0.0211525	0.0323099	0.00152829	0.00565468	[6, 7, 8, 9]	Group35	4.05405	6	[ALDOA, HTR2A, MTUS1, NUPL2, PFKM, SEH1L]
		GO:0042866	pyruvate biosynthetic process	GO_BiologicalProcess-EBI-UniProt-GOA_27.02.2019_00h00	0.00987101	0.0221302	0.00152829	0.00565468	[7, 8]	Group35	4.8	6	[ALDOA, HTR2A, MTUS1, NUPL2, PFKM, SEH1L]
		GO:0097064	ncRNA export from nucleus	GO_BiologicalProcess-EBI-UniProt-GOA_27.02.2019_00h00	0.0260169	0.0372819	0.00152829	0.00565468	[6, 7, 8, 9]	Group35	6.81818	3	[MTUS1, NUPL2, SEH1L]
		GO:0006757	ATP generation from ADP	GO_BiologicalProcess-EBI-UniProt-GOA_27.02.2019_00h00	0.00783852	0.0194563	0.00152829	0.00565468	[4, 5, 7, 8, 9, 10, 11]	Group35	5.04202	6	[ALDOA, HTR2A, MTUS1, NUPL2, PFKM, SEH1L]
		GO:0009179	purine ribonucleoside diphosphate metabolic process	GO_BiologicalProcess-EBI-UniProt-GOA_27.02.2019_00h00	0.00387725	0.0173851	0.00152829	0.00565468	[7, 8, 9]	Group35	5.10949	7	[AK3, ALDOA, HTR2A, MTUS1, NUPL2, PFKM, SEH1L]
		GO:0071431	tRNA-containing ribonucleoprotein complex export from nucleus	GO_BiologicalProcess-EBI-UniProt-GOA_27.02.2019_00h00	0.0189211	0.0305818	0.00152829	0.00565468	[5, 6, 7, 8, 9, 10, 11]	Group35	7.69231	3	[MTUS1, NUPL2, SEH1L]
		GO:1900371	regulation of purine nucleotide biosynthetic process	GO_BiologicalProcess-EBI-UniProt-GOA_27.02.2019_00h00	0.0281073	0.0394639	0.00152829	0.00565468	[6, 7, 8, 9, 10]	Group35	4.2735	5	[HTR2A, MTUS1, NUPL2, PDK3, SEH1L]
		GO:0006096	glycolytic process	GO_BiologicalProcess-EBI-UniProt-GOA_27.02.2019_00h00	0.00783852	0.0194563	0.00152829	0.00565468	[5, 6, 7, 8, 9, 10, 11, 12]	Group35	5.04202	6	[ALDOA, HTR2A, MTUS1, NUPL2, PFKM, SEH1L]
		GO:0019359	nicotinamide nucleotide biosynthetic process	GO_BiologicalProcess-EBI-UniProt-GOA_27.02.2019_00h00	0.0211525	0.0323099	0.00152829	0.00565468	[7, 8, 9, 10]	Group35	4.05405	6	[ALDOA, HTR2A, MTUS1, NUPL2, PFKM, SEH1L]
		GO:0046031	ADP metabolic process	GO_BiologicalProcess-EBI-UniProt-GOA_27.02.2019_00h00	0.00254121	0.0168204	0.00152829	0.00565468	[7, 8, 9, 10]	Group35	5.51181	7	[AK3, ALDOA, HTR2A, MTUS1, NUPL2, PFKM, SEH1L]
		GO:0006110	regulation of glycolytic process	GO_BiologicalProcess-EBI-UniProt-GOA_27.02.2019_00h00	0.0354306	0.0451822	0.00152829	0.00565468	[5, 6, 7, 8, 9, 10, 11, 12, 13]	Group35	4.70588	4	[HTR2A, MTUS1, NUPL2, SEH1L]
		GO:0006409	tRNA export from nucleus	GO_BiologicalProcess-EBI-UniProt-GOA_27.02.2019_00h00	0.0189211	0.0305818	0.00152829	0.00565468	[6, 7, 8, 9, 10, 11, 12]	Group35	7.69231	3	[MTUS1, NUPL2, SEH1L]
		GO:0005217	intracellular ligand-gated ion channel activity	GO_BiologicalProcess-EBI-UniProt-GOA_27.02.2019_00h00	0.0260169	0.0372819	2.38158e-07	4.40592e-06	[9, 11]	Group36	6.81818	3	[CLU, PRKCA, SRI]
		GO:0006937	regulation of muscle contraction	GO_BiologicalProcess-EBI-UniProt-GOA_27.02.2019_00h00	1.19552e-05	0.000830886	2.38158e-07	4.40592e-06	[5, 6]	Group36	8.13008	10	[ADA, CHRNB4, CNN1, EHD2, EHD3, MYL9, P2RX1, PRKCA, PRKG1, SRI]
		GO:0006940	regulation of smooth muscle contraction	GO_BiologicalProcess-EBI-UniProt-GOA_27.02.2019_00h00	0.000578367	0.00893256	2.38158e-07	4.40592e-06	[6, 7]	Group36	10.6383	5	[ADA, CHRNB4, CNN1, P2RX1, PRKG1]
		GO:0046887	positive regulation of hormone secretion	GO_BiologicalProcess-EBI-UniProt-GOA_27.02.2019_00h00	0.000797857	0.00924184	2.38158e-07	4.40592e-06	[3, 4, 5, 6, 7, 8, 9]	Group36	6.73077	7	[CLU, LGALSL, P2RY1, PFKM, SRI, TM7SF3, VAMP7]
		GO:0046879	hormone secretion	GO_BiologicalProcess-EBI-UniProt-GOA_27.02.2019_00h00	0.00138644	0.0128476	2.38158e-07	4.40592e-06	[4, 5, 7]	Group36	4.26357	11	[BMP8A, CLU, LGALSL, P2RY1, PFKM, PRKCA, RAB1A, SNAP23, SRI, TM7SF3, VAMP7]
		GO:0006892	post-Golgi vesicle-mediated transport	GO_BiologicalProcess-EBI-UniProt-GOA_27.02.2019_00h00	0.00130075	0.0129146	2.38158e-07	4.40592e-06	[6]	Group36	6.19469	7	[ANK3, EHD2, EHD3, EXOC5, SNAP23, SORT1, VAMP7]
		GO:0015276	ligand-gated ion channel activity	GO_BiologicalProcess-EBI-UniProt-GOA_27.02.2019_00h00	0.00211983	0.0155082	2.38158e-07	4.40592e-06	[8, 10]	Group36	5.69106	7	[ANPEP, CHRNB4, CLU, P2RX1, PPFIBP1, PRKCA, SRI]
		GO:0022834	ligand-gated channel activity	GO_BiologicalProcess-EBI-UniProt-GOA_27.02.2019_00h00	0.00211983	0.0155082	2.38158e-07	4.40592e-06	[9]	Group36	5.69106	7	[ANPEP, CHRNB4, CLU, P2RX1, PPFIBP1, PRKCA, SRI]
		GO:0006942	regulation of striated muscle contraction	GO_BiologicalProcess-EBI-UniProt-GOA_27.02.2019_00h00	0.00348965	0.0179652	2.38158e-07	4.40592e-06	[6, 7]	Group36	7.14286	5	[EHD2, EHD3, MYL9, PRKCA, SRI]
		GO:0022839	ion gated channel activity	GO_BiologicalProcess-EBI-UniProt-GOA_27.02.2019_00h00	0.0034038	0.0181972	2.38158e-07	4.40592e-06	[7, 9]	Group36	4.03226	10	[ANK3, ANPEP, CHRNB4, CLU, EHD2, EHD3, P2RX1, PPFIBP1, PRKCA, SRI]
		GO:0035584	calcium-mediated signaling using intracellular calcium source	GO_BiologicalProcess-EBI-UniProt-GOA_27.02.2019_00h00	0.00552205	0.0182754	2.38158e-07	4.40592e-06	[6, 7, 8]	Group36	12	3	[CLU, KDR, PRKCA]
		GO:0046883	regulation of hormone secretion	GO_BiologicalProcess-EBI-UniProt-GOA_27.02.2019_00h00	0.00566608	0.0183159	2.38158e-07	4.40592e-06	[3, 4, 5, 6, 7, 8]	Group36	4	9	[BMP8A, CLU, LGALSL, P2RY1, PFKM, PRKCA, SRI, TM7SF3, VAMP7]
		GO:0090201	negative regulation of release of cytochrome c from mitochondria	GO_BiologicalProcess-EBI-UniProt-GOA_27.02.2019_00h00	0.00617632	0.019078	2.38158e-07	4.40592e-06	[5, 6, 7, 8, 9]	Group36	11.5385	3	[CLU, HIGD1A, PNOC]
		GO:0090199	regulation of release of cytochrome c from mitochondria	GO_BiologicalProcess-EBI-UniProt-GOA_27.02.2019_00h00	0.00731089	0.0191739	2.38158e-07	4.40592e-06	[5, 6, 7, 8]	Group36	7.54717	4	[CIDEB, CLU, HIGD1A, PNOC]
		GO:0099094	ligand-gated cation channel activity	GO_BiologicalProcess-EBI-UniProt-GOA_27.02.2019_00h00	0.00694444	0.0193055	2.38158e-07	4.40592e-06	[9, 10, 11]	Group36	5.17241	6	[ANPEP, CHRNB4, CLU, P2RX1, PRKCA, SRI]
		GO:0090277	positive regulation of peptide hormone secretion	GO_BiologicalProcess-EBI-UniProt-GOA_27.02.2019_00h00	0.00525222	0.0197313	2.38158e-07	4.40592e-06	[4, 5, 6, 7, 8, 9, 10]	Group36	6.49351	5	[CLU, LGALSL, PFKM, SRI, TM7SF3]
		GO:0055117	regulation of cardiac muscle contraction	GO_BiologicalProcess-EBI-UniProt-GOA_27.02.2019_00h00	0.00886734	0.0205427	2.38158e-07	4.40592e-06	[6, 7, 8]	Group36	7.14286	4	[EHD2, EHD3, PRKCA, SRI]
		GO:1901385	regulation of voltage-gated calcium channel activity	GO_BiologicalProcess-EBI-UniProt-GOA_27.02.2019_00h00	0.00924381	0.0210638	2.38158e-07	4.40592e-06	[7, 8, 9, 10, 11, 12, 13]	Group36	10	3	[EHD2, EHD3, SRI]
		GO:0014808	release of sequestered calcium ion into cytosol by sarcoplasmic reticulum	GO_BiologicalProcess-EBI-UniProt-GOA_27.02.2019_00h00	0.0101264	0.0223424	2.38158e-07	4.40592e-06	[6, 7, 8, 9, 10, 12, 13, 14, 15, 16]	Group36	9.67742	3	[PNOC, PRKCA, SRI]
		GO:1903514	release of sequestered calcium ion into cytosol by endoplasmic reticulum	GO_BiologicalProcess-EBI-UniProt-GOA_27.02.2019_00h00	0.0110563	0.0232853	2.38158e-07	4.40592e-06	[5, 6, 7, 8, 11, 12, 13, 14, 15]	Group36	9.375	3	[PNOC, PRKCA, SRI]
		GO:0008016	regulation of heart contraction	GO_BiologicalProcess-EBI-UniProt-GOA_27.02.2019_00h00	0.0114725	0.0234512	2.38158e-07	4.40592e-06	[5, 6]	Group36	4.16667	7	[ADA, EHD2, EHD3, MYL9, PRKCA, SRI, TGFB2]
		GO:2001257	regulation of cation channel activity	GO_BiologicalProcess-EBI-UniProt-GOA_27.02.2019_00h00	0.0114189	0.02369	2.38158e-07	4.40592e-06	[6, 7, 8, 9, 10, 11]	Group36	4.65116	6	[ANK3, ANPEP, EHD2, EHD3, PRKCA, SRI]
		GO:0001836	release of cytochrome c from mitochondria	GO_BiologicalProcess-EBI-UniProt-GOA_27.02.2019_00h00	0.0119148	0.0240022	2.38158e-07	4.40592e-06	[4, 5, 6]	Group36	6.55738	4	[CIDEB, CLU, HIGD1A, PNOC]
		GO:1903779	regulation of cardiac conduction	GO_BiologicalProcess-EBI-UniProt-GOA_27.02.2019_00h00	0.0119148	0.0240022	2.38158e-07	4.40592e-06	[3, 4, 6, 7, 8]	Group36	6.55738	4	[EHD2, EHD3, PRKCA, SRI]
		GO:0005230	extracellular ligand-gated ion channel activity	GO_BiologicalProcess-EBI-UniProt-GOA_27.02.2019_00h00	0.0125952	0.0246583	2.38158e-07	4.40592e-06	[9, 11]	Group36	6.45161	4	[ANPEP, CHRNB4, P2RX1, PPFIBP1]
		GO:0070296	sarcoplasmic reticulum calcium ion transport	GO_BiologicalProcess-EBI-UniProt-GOA_27.02.2019_00h00	0.0130598	0.0252128	2.38158e-07	4.40592e-06	[9]	Group36	8.82353	3	[PNOC, PRKCA, SRI]
		GO:0060048	cardiac muscle contraction	GO_BiologicalProcess-EBI-UniProt-GOA_27.02.2019_00h00	0.0141648	0.0255703	2.38158e-07	4.40592e-06	[6]	Group36	5.10204	5	[EHD2, EHD3, MYL9, PRKCA, SRI]
		GO:0005262	calcium channel activity	GO_BiologicalProcess-EBI-UniProt-GOA_27.02.2019_00h00	0.0140515	0.0260422	2.38158e-07	4.40592e-06	[9, 10, 11]	Group36	4.44444	6	[CLU, EHD2, EHD3, PRKCA, SLC24A3, SRI]
		GO:0010823	negative regulation of mitochondrion organization	GO_BiologicalProcess-EBI-UniProt-GOA_27.02.2019_00h00	0.0140296	0.0263529	2.38158e-07	4.40592e-06	[5, 6, 7]	Group36	6.25	4	[CLU, HIGD1A, HSPA1B, PNOC]
		GO:0032024	positive regulation of insulin secretion	GO_BiologicalProcess-EBI-UniProt-GOA_27.02.2019_00h00	0.0140296	0.0263529	2.38158e-07	4.40592e-06	[5, 6, 7, 8, 9, 10, 11]	Group36	6.25	4	[CLU, PFKM, SRI, TM7SF3]
		GO:1901019	regulation of calcium ion transmembrane transporter activity	GO_BiologicalProcess-EBI-UniProt-GOA_27.02.2019_00h00	0.0180563	0.0295274	2.38158e-07	4.40592e-06	[6, 7, 8, 9, 10, 11]	Group36	5.7971	4	[EHD2, EHD3, PRKCA, SRI]
		GO:0015278	calcium-release channel activity	GO_BiologicalProcess-EBI-UniProt-GOA_27.02.2019_00h00	0.0216108	0.0326511	2.38158e-07	4.40592e-06	[5, 6, 7, 8, 9, 10, 11, 12, 13, 14, 15]	Group36	7.31707	3	[CLU, PRKCA, SRI]
		GO:0051209	release of sequestered calcium ion into cytosol	GO_BiologicalProcess-EBI-UniProt-GOA_27.02.2019_00h00	0.025486	0.0372901	2.38158e-07	4.40592e-06	[4, 5, 6, 7, 10, 11, 12, 13, 14]	Group36	4.38596	5	[CLU, HTR2A, PNOC, PRKCA, SRI]
		GO:0099604	ligand-gated calcium channel activity	GO_BiologicalProcess-EBI-UniProt-GOA_27.02.2019_00h00	0.0275846	0.0391251	2.38158e-07	4.40592e-06	[6, 7, 8, 10, 11, 12]	Group36	6.66667	3	[CLU, PRKCA, SRI]
		GO:0051283	negative regulation of sequestering of calcium ion	GO_BiologicalProcess-EBI-UniProt-GOA_27.02.2019_00h00	0.0281073	0.0394639	2.38158e-07	4.40592e-06	[3, 4, 5, 6, 9, 10, 11, 12]	Group36	4.2735	5	[CLU, HTR2A, PNOC, PRKCA, SRI]
		GO:0051282	regulation of sequestering of calcium ion	GO_BiologicalProcess-EBI-UniProt-GOA_27.02.2019_00h00	0.0318604	0.0425826	2.38158e-07	4.40592e-06	[3, 4, 5, 9, 11]	Group36	4.13223	5	[CLU, HTR2A, PNOC, PRKCA, SRI]
		GO:0032456	endocytic recycling	GO_BiologicalProcess-EBI-UniProt-GOA_27.02.2019_00h00	0.0325832	0.0431339	2.38158e-07	4.40592e-06	[5, 6]	Group36	6.25	3	[EHD2, EHD3, EHD4]
		GO:0051208	sequestering of calcium ion	GO_BiologicalProcess-EBI-UniProt-GOA_27.02.2019_00h00	0.0348718	0.0448813	2.38158e-07	4.40592e-06	[3, 4, 8, 10]	Group36	4.03226	5	[CLU, HTR2A, PNOC, PRKCA, SRI]
		GO:0001938	positive regulation of endothelial cell proliferation	GO_BiologicalProcess-EBI-UniProt-GOA_27.02.2019_00h00	0.0354306	0.0451822	2.38158e-07	4.40592e-06	[4, 5, 6, 7]	Group36	4.70588	4	[AKT3, ITGB3, KDR, PRKCA]
		GO:1904064	positive regulation of cation transmembrane transport	GO_BiologicalProcess-EBI-UniProt-GOA_27.02.2019_00h00	0.0359135	0.0453816	2.38158e-07	4.40592e-06	[5, 6, 7, 8]	Group36	4	5	[ANK3, CNKSR3, EHD2, EHD3, SRI]
		GO:0032414	positive regulation of ion transmembrane transporter activity	GO_BiologicalProcess-EBI-UniProt-GOA_27.02.2019_00h00	0.036752	0.0456119	2.38158e-07	4.40592e-06	[4, 5, 6, 7, 8]	Group36	4.65116	4	[ANK3, CNKSR3, EHD2, EHD3]
		GO:0032413	negative regulation of ion transmembrane transporter activity	GO_BiologicalProcess-EBI-UniProt-GOA_27.02.2019_00h00	0.0399308	0.0482642	2.38158e-07	4.40592e-06	[4, 5, 6, 7, 8]	Group36	5.76923	3	[ANK3, CAB39, SRI]
	miRbrown:brown	GO:0032496	response to lipopolysaccharide	GO_BiologicalProcess-EBI-UniProt-GOA_27.02.2019_00h00	0.00319948	0.0199968	0.00319948	0.00799871	[4, 5, 7]	Group00	4	12	[CA8, CD36, IL10RA, IL23R, LYN, MGST1, MRC1, PTGER2, SMAD6, SRC, TIMP4, TRIM41]
		GO:0032570	response to progesterone	GO_BiologicalProcess-EBI-UniProt-GOA_27.02.2019_00h00	0.021024	0.0477818	0.021024	0.02336	[4, 5, 6]	Group01	8.10811	3	[PTGER2, SRC, UBE3A]
		GO:0043171	peptide catabolic process	GO_BiologicalProcess-EBI-UniProt-GOA_27.02.2019_00h00	0.011915	0.0425534	0.011915	0.0198583	[4, 5, 6]	Group02	10	3	[CTSH, LTA4H, NPEPPS]
		GO:2000104	negative regulation of DNA-dependent DNA replication	GO_BiologicalProcess-EBI-UniProt-GOA_27.02.2019_00h00	0.0195442	0.0488606	0.0195442	0.0244303	[6, 7, 8, 9, 10]	Group03	8.33333	3	[ATG7, TERF1, TIMELESS]
		GO:0010837	regulation of keratinocyte proliferation	GO_BiologicalProcess-EBI-UniProt-GOA_27.02.2019_00h00	0.021024	0.0477818	0.021024	0.02336	[4, 5, 6]	Group04	8.10811	3	[DCPS, STXBP4, TP63]
		GO:0006486	protein glycosylation	GO_BiologicalProcess-EBI-UniProt-GOA_27.02.2019_00h00	0.00181427	0.0170088	0.00188004	0.00626679	[4, 6, 7]	Group05	4.83092	10	[B3GALNT2, B3GAT3, DPY19L3, FKTN, GXYLT2, RPN1, RPN2, ST6GALNAC3, TCN2, UBE2G2]
		GO:0018196	peptidyl-asparagine modification	GO_BiologicalProcess-EBI-UniProt-GOA_27.02.2019_00h00	0.0154632	0.0483225	0.00188004	0.00626679	[7, 8]	Group05	9.09091	3	[RPN1, RPN2, UBE2G2]
		GO:0018279	protein N-linked glycosylation via asparagine	GO_BiologicalProcess-EBI-UniProt-GOA_27.02.2019_00h00	0.0142216	0.0463749	0.00188004	0.00626679	[6, 8, 9]	Group05	9.375	3	[RPN1, RPN2, UBE2G2]
		GO:0050857	positive regulation of antigen receptor-mediated signaling pathway	GO_BiologicalProcess-EBI-UniProt-GOA_27.02.2019_00h00	0.00888937	0.0392178	0.0330556	0.0330556	[4, 5, 6, 7, 8, 9, 10, 11]	Group06	11.1111	3	[CMTM3, LYN, NFAM1]
		GO:0050855	regulation of B cell receptor signaling pathway	GO_BiologicalProcess-EBI-UniProt-GOA_27.02.2019_00h00	0.00984069	0.0388448	0.0330556	0.0330556	[5, 6, 7, 8, 9, 10, 11]	Group06	10.7143	3	[CMTM3, LYN, NFAM1]
		GO:0050861	positive regulation of B cell receptor signaling pathway	GO_BiologicalProcess-EBI-UniProt-GOA_27.02.2019_00h00	0.000445261	0.00834865	0.0330556	0.0330556	[5, 6, 7, 8, 9, 10, 11, 12]	Group06	30	3	[CMTM3, LYN, NFAM1]
		GO:0034440	lipid oxidation	GO_BiologicalProcess-EBI-UniProt-GOA_27.02.2019_00h00	0.0196156	0.0474571	0.00900663	0.0180133	[3, 5, 6]	Group07	5.15464	5	[FABP3, HADHB, PECR, PEX7, ZBTB7C]
		GO:0019395	fatty acid oxidation	GO_BiologicalProcess-EBI-UniProt-GOA_27.02.2019_00h00	0.0180868	0.0484469	0.00900663	0.0180133	[4, 5, 6, 7, 8]	Group07	5.26316	5	[FABP3, HADHB, PECR, PEX7, ZBTB7C]
		GO:0072329	monocarboxylic acid catabolic process	GO_BiologicalProcess-EBI-UniProt-GOA_27.02.2019_00h00	0.0156839	0.0470518	0.00900663	0.0180133	[6, 7]	Group07	4.7619	6	[CYP26A1, HADHB, PCCB, PECR, PEX7, ZBTB7C]
		GO:1903828	negative regulation of cellular protein localization	GO_BiologicalProcess-EBI-UniProt-GOA_27.02.2019_00h00	0.0107569	0.0403385	0.0135157	0.0193081	[2, 3, 4, 5, 6]	Group08	5.17241	6	[CD36, RHOQ, TERF1, TXN2, UBE2G2, ZBTB7C]
		GO:0032387	negative regulation of intracellular transport	GO_BiologicalProcess-EBI-UniProt-GOA_27.02.2019_00h00	0.0201447	0.0472142	0.0135157	0.0193081	[3, 4, 5, 6]	Group08	6.15385	4	[CD36, TXN2, UBE2G2, ZBTB7C]
		GO:0010743	regulation of macrophage derived foam cell differentiation	GO_BiologicalProcess-EBI-UniProt-GOA_27.02.2019_00h00	0.0079944	0.0374738	0.0135157	0.0193081	[4, 5, 6]	Group08	11.5385	3	[CD36, ERGIC2, ZBTB7C]
		GO:0090317	negative regulation of intracellular protein transport	GO_BiologicalProcess-EBI-UniProt-GOA_27.02.2019_00h00	0.00661944	0.0330972	0.0135157	0.0193081	[3, 4, 5, 6, 7, 8, 9, 10]	Group08	8.51064	4	[CD36, TXN2, UBE2G2, ZBTB7C]
		GO:0032835	glomerulus development	GO_BiologicalProcess-EBI-UniProt-GOA_27.02.2019_00h00	0.0129624	0.0441901	0.00111896	0.00559481	[3, 4, 6, 7, 8, 9]	Group09	7.01754	4	[COL4A4, MYO1E, TEK, ZBTB7C]
		GO:0010640	regulation of platelet-derived growth factor receptor signaling pathway	GO_BiologicalProcess-EBI-UniProt-GOA_27.02.2019_00h00	0.00637045	0.0341274	0.00111896	0.00559481	[4, 5, 6, 7, 8, 9]	Group09	12.5	3	[F7, SRC, ZBTB7C]
		GO:0048008	platelet-derived growth factor receptor signaling pathway	GO_BiologicalProcess-EBI-UniProt-GOA_27.02.2019_00h00	0.0172182	0.0496678	0.00111896	0.00559481	[6, 7, 8]	Group09	6.45161	4	[F7, MYO1E, SRC, ZBTB7C]
		GO:2000279	negative regulation of DNA biosynthetic process	GO_BiologicalProcess-EBI-UniProt-GOA_27.02.2019_00h00	0.00140375	0.0150402	0.00111896	0.00559481	[5, 6, 7, 8, 9]	Group09	9.61539	5	[CA8, SRC, TERF1, TP53, ZBTB7C]
		GO:0051974	negative regulation of telomerase activity	GO_BiologicalProcess-EBI-UniProt-GOA_27.02.2019_00h00	0.00275542	0.0206656	0.00111896	0.00559481	[6, 7, 8, 9, 10, 11, 12]	Group09	16.6667	3	[SRC, TERF1, TP53]
		GO:0043434	response to peptide hormone	GO_BiologicalProcess-EBI-UniProt-GOA_27.02.2019_00h00	9.07903e-05	0.00226976	3.20474e-05	0.000320474	[4, 5, 6]	Group10	4.4226	18	[AGTRAP, ATP6V0D1, EEF2K, EIF4EBP1, F7, FABP3, GRB2, LYN, MYO1E, PKM, PLA2G6, RHOQ, SRC, SRSF4, STXBP4, TEK, TIMP4, ZBTB7C]
		GO:0002433	immune response-regulating cell surface receptor signaling pathway involved in phagocytosis	GO_BiologicalProcess-EBI-UniProt-GOA_27.02.2019_00h00	0.00223729	0.0186441	3.20474e-05	0.000320474	[3, 5, 6, 7]	Group10	7.14286	6	[GRB2, LYN, MYO1E, PLA2G6, PLD2, SRC]
		GO:1901653	cellular response to peptide	GO_BiologicalProcess-EBI-UniProt-GOA_27.02.2019_00h00	4.22421e-05	0.00316816	3.20474e-05	0.000320474	[5, 6]	Group10	4.88506	17	[AGTRAP, ATP6V0D1, CD36, EEF2K, EIF4EBP1, GRB2, LYN, MYO1E, PKM, PLA2G6, RHOQ, SRC, STXBP4, TIMELESS, TP53, TRIM41, ZBTB7C]
		GO:0032868	response to insulin	GO_BiologicalProcess-EBI-UniProt-GOA_27.02.2019_00h00	7.03863e-05	0.00263948	3.20474e-05	0.000320474	[5, 6, 7]	Group10	5.40541	14	[ATP6V0D1, EEF2K, EIF4EBP1, FABP3, GRB2, LYN, MYO1E, PKM, PLA2G6, RHOQ, SRC, SRSF4, STXBP4, ZBTB7C]
		GO:0071375	cellular response to peptide hormone stimulus	GO_BiologicalProcess-EBI-UniProt-GOA_27.02.2019_00h00	0.000912647	0.0114081	3.20474e-05	0.000320474	[5, 6, 7]	Group10	4.40678	13	[AGTRAP, ATP6V0D1, EEF2K, EIF4EBP1, GRB2, LYN, MYO1E, PKM, PLA2G6, RHOQ, SRC, STXBP4, ZBTB7C]
		GO:1903727	positive regulation of phospholipid metabolic process	GO_BiologicalProcess-EBI-UniProt-GOA_27.02.2019_00h00	0.00944685	0.0393619	3.20474e-05	0.000320474	[4, 5, 6, 7, 8]	Group10	7.69231	4	[FABP3, LYN, SRC, TEK]
		GO:0002431	Fc receptor mediated stimulatory signaling pathway	GO_BiologicalProcess-EBI-UniProt-GOA_27.02.2019_00h00	0.00334742	0.019312	3.20474e-05	0.000320474	[5, 6, 7, 8, 9]	Group10	6.59341	6	[GRB2, LYN, MYO1E, PLA2G6, PLD2, SRC]
		GO:0032869	cellular response to insulin stimulus	GO_BiologicalProcess-EBI-UniProt-GOA_27.02.2019_00h00	0.000491776	0.00737665	3.20474e-05	0.000320474	[6, 7, 8]	Group10	5.31401	11	[ATP6V0D1, EEF2K, EIF4EBP1, GRB2, MYO1E, PKM, PLA2G6, RHOQ, SRC, STXBP4, ZBTB7C]
		GO:0038094	Fc-gamma receptor signaling pathway	GO_BiologicalProcess-EBI-UniProt-GOA_27.02.2019_00h00	0.00299565	0.0204249	3.20474e-05	0.000320474	[6, 7, 8]	Group10	6.74157	6	[GRB2, LYN, MYO1E, PLA2G6, PLD2, SRC]
		GO:0090218	positive regulation of lipid kinase activity	GO_BiologicalProcess-EBI-UniProt-GOA_27.02.2019_00h00	0.021024	0.0477818	3.20474e-05	0.000320474	[4, 5, 6, 7, 8, 9, 10]	Group10	8.10811	3	[LYN, SRC, TEK]
		GO:0038096	Fc-gamma receptor signaling pathway involved in phagocytosis	GO_BiologicalProcess-EBI-UniProt-GOA_27.02.2019_00h00	0.00223729	0.0186441	3.20474e-05	0.000320474	[4, 6, 7, 8, 9, 10]	Group10	7.14286	6	[GRB2, LYN, MYO1E, PLA2G6, PLD2, SRC]
		GO:0008286	insulin receptor signaling pathway	GO_BiologicalProcess-EBI-UniProt-GOA_27.02.2019_00h00	0.0174241	0.0484004	3.20474e-05	0.000320474	[6, 7, 8, 9]	Group10	4.65116	6	[ATP6V0D1, EIF4EBP1, GRB2, RHOQ, SRC, STXBP4]
		GO:0043552	positive regulation of phosphatidylinositol 3-kinase activity	GO_BiologicalProcess-EBI-UniProt-GOA_27.02.2019_00h00	0.0154632	0.0483225	3.20474e-05	0.000320474	[5, 6, 7, 8, 9, 10, 11]	Group10	9.09091	3	[LYN, SRC, TEK]
	miRblack:antiquewhite4	GO:0042036	negative regulation of cytokine biosynthetic process	GO_BiologicalProcess-EBI-UniProt-GOA_27.02.2019_00h00	2.15137e-05	2.15137e-05	2.15137e-05	2.15137e-05	[4, 5, 6, 7, 8]	Group0	11.1111	3	[FOXJ1, KLF4, ZFP36]
